# Supplementary material for: Contraceptive uptake and characteristics in the immediate postpartum period among women attending Tygerberg Academic Hospital
Source: PLoS One. 2026 May 28;21(5):e0349790. doi: 10.1371/journal.pone.0349790 (PMC13218452; doi:10.1371/journal.pone.0349790)
Supplement: S1 File — (XLSX) [file pone.0349790.s001.xlsx]

## Sheet: Data
G	P	TOP	M	E	RPR	RH+	HIV	VL (code)	Smoking	Drugs	Alcohol	BMI	Risk factors 1 (coded)	Risk factors 2 (coded)	Risk factors 3 (coded)	Risk factors 4 (coded)	Co-morbidities 1 (coded)	Co-morbidities 2 (coded)	Co-morbidities 3 (coded)	EGA at delivery weeks	MOD	Outcome of birth	Complication 1	Complications 2	Complications 3	FP	MEC scoring	Spacing	Breastfeeding	Family planning Y/N
2	2	0	0	0	0	1	0	0	0	0	0	34	1	0	0	0	0	0	0	41	1	1	1	0	0	1	1	4	1	1
7	2	2	3	0	0	1	1	1	0	0	0	55.5	2	5	0	0	0	0	0	38	1	1	2	0	0	1	1	2	1	1
1	1	0	0	0	0	1	0	0	0	0	0	26	0	0	0	0	0	0	0	32	1	1	3	0	0	1	3	1	1	1
1	1	0	0	0	0	1	0	0	0	0	0	29	0	0	0	0	0	0	0	41	1	1	4	0	0	1	3	1	1	1
1	1	0	0	0	0	1	0	0	1	0	0	23	0	0	0	0	0	0	0	40	1	1	4	0	0	1	3	1	1	1
1	1	0	0	0	0	1	0	0	0	0	0	26.8	3	0	0	0	0	0	0	39	1	1	1	0	0	1	3	1	1	1
1	1	0	0	0	0	1	0	0	0	0	0	26	0	0	0	0	0	0	0	40	1	1	4	0	0	1	3	1	1	1
2	1	0	1	0	0	0	0	0	1	0	0	23	0	0	0	0	0	0	0	27	1	1	5	0	0	1	3	3	1	1
2	2	0	0	0	0	1	0	0	1	0	0		4	0	0	0	0	0	0		1	2	6	7	8	1	1	4	0	1
4	2	0	1	0	0	1	0	0	0	0	0	27	0	0	0	0	0	0	0	27	2	3	3	0	0	1	1	4	0	1
4	5	0	0	0	0	1	1	1	0	0	1	34.5	5	2	22	0	0	0	0	33	2	1	5	10	0	1	3	4	1	1
3	3	0	0	0	0	1	1	1	0	0	1	27	5	0	0	0	0	0	0	38	1	1	2	0	0	1	1	4	1	1
4	4	0	0	0	0	1	0	0	0	0	0	27	5	0	0	0	1	0	0	37	1	1	2	11	0	1	3	4	1	1
1	1	0	0	0	0	1	0	0	0	0	0	27	0	0	0	0	0	0	0	40	2	1	12	0	0	1	3	1	1	1
3	1	0	1	0	0	1	1	2	0	0	0	27	0	0	0	0	0	0	0	36	2	1	4	0	0	1	3	0	1	1
2	2	0	0	0	0	1	0	0	0	0	1	43.9	2	0	0	0	0	0	0	39	2	1	0	0	0	1	3	4	1	1
2	2	0	0	0	0	1	0	0	1	0	0	45	2	0	0	0	0	0	0	38	2	1	0	0	0	1	2	4	1	1
2	2	0	0	0	0	1	1	1	0	0	0		0	0	0	0	0	0	0		1	1	13	0	0	1	2	3	1	1
3	3	0	0	0	0	1	0	0	0	0	0	26.8	5	0	0	0	0	0	0	40	1	1	0	0	0	1	1	4	1	1
3	2	0	1	0	0	1	0	0	0	0	0	29.3	0	0	0	0	0	0	0	38	2	1	0	0	0	1	3	4	1	1
3	2	1	0	0	0	1	1	1	0	0	0	31	2	5	0	0	0	0	0	37	1	1	4	0	0	1	2	4	1	1
6	4	0	1	1	0	1	1	1	0	0	0	28.8	7	5	0	0	0	0	0	39	1	1	0	0	0	1	1	4	1	1
4	3	0	1	0	0	1	1	1	0	0	0	34.7	2	8	0	0	0	0	0	39	1	1	0	0	0	1	3	3	1	1
3	2	0	1	0	0	1	1	1	0	0	1	43	2	0	0	0	0	0	0	41	1	1	0	0	0	1	2	3	1	1
2	1	0	1	0	0	1	0	0	1	0	0	39.3	2	0	0	0	0	0	0	38	1	1	2	0	0	1	3	4	1	1
2	2	0	0	0	0	1	0	0	0	0	0	45	2	0	0	0	1	0	0	39	2	1	0	0	0	1	2	4	1	1
3	2	0	1	0	0	1	1	1	0	0	1	46.1	2	0	0	0	0	0	0	38	2	1	4	0	0	1	2	4	1	1
3	3	0	0	0	0	1	0	0	0	0	0	33	2	8	0	0	0	0	0	39	2	1	0	0	0	1	3	4	1	1
2	3	0	0	0	0	1	0	0	1	0	1	19.3	22	0	0	0	0	0	0	35	2	1	0	0	0	1	3	4	1	1
1	1	0	0	0	0	1	0	0	0	0	0	28.5	0	0	0	0	0	0	0	39	2	1	4	0	0	1	3	1	1	1
5	5	0	0	0	0	1	0	0	0	0	0	38	2	0	0	0	0	0	0	36	2	1	2	4	0	1	2	3	1	1
2	3	0	0	0	0	1	0	0	0	0	0	20	22	0	0	0	0	0	0	28	1	1	5	16	0	1	3	4	1	1
1	1	0	0	0	0	1	0	0	1	0	0	17	0	0	0	0	0	0	0	37	2	1	4	0	0	1	3	1	1	1
2	2	0	0	0	0	1	1	1	0	0	0	42	2	8	0	0	0	0	0	40	1	1	0	0	0	1	2	4	1	1
2	2	0	0	0	0	1	1	1	0	0	0	36	2	5	0	0	0	0	0	34	1	1	17	0	0	1	3	4	1	1
3	2	0	1	0	0	1	1	1	0	0	1	30	5	11	0	0	0	0	0	40	1	1	0	0	0	1	3	4	1	1
3	3	0	0	0	0	1	1	1	1	0	0	30.2	9	0	0	0	0	0	0	40	1	1	0	0	0	1	3	4	1	1
6	4	2	0	0	0	1	0	0	0	0	0	27	9	0	0	0	0	0	0	39	1	1	0	0	0	1	1	4	1	1
3	3	0	0	0	0	1	0	0	1	0	0	15	9	0	0	0	0	0	0	39	1	1	0	0	0	1	1	4	1	1
4	4	0	0	0	1	1	0	0	0	0	0	23.2	12	0	0	0	0	0	0	39	1	1	0	0	0	1	1	4	1	1
2	2	0	0	0	0	1	0	0	1	0	0	23	8	0	0	0	0	0	0	39	1	1	2	0	0	1	1	4	1	1
4	2	0	2	0	0	1	0	0	0	0	0	36	2	8	5	0	2	0	0	40	1	1	0	0	0	1	1	4	1	1
4	4	0	0	0	0	1	0	0	0	0	0	30	2	9	0	0	3	0	0	40	1	1	0	0	0	1	1	4	1	1
4	5	0	0	0	0	1	1	1	1	0	0	22	5	24	0	0	0	0	0	29	1	1	0	0	0	1	2	4	1	1
2	2	0	0	0	0	1	0	0	1	0	1	17	7	0	0	0	0	0	0	32	1	1	5	0	0	1	3	3	1	1
1	1	0	0	0	0	1	1	2	0	0	0		0	0	0	0	0	0	0	35	1	1	4	20	0	1	2	1	1	1
3	2	1	0	0	0	1	0	0	0	1	0	36.5	2	0	0	0	0	0	0	35	2	1	4	0	0	1	2	4	1	1
5	5	0	0	0	0	1	0	0	0	0	0		5	0	0	0	0	0	0	38	2	1	2	0	0	1	2	4	1	1
2	2	0	0	0	0	1	0	0	1	0	0	48	2	8	0	0	0	0	0	40	1	1	21	0	0	1	2	3	1	1
3	3	0	0	0	0	1	1	1	0	0	0	42	5	2	0	0	0	0	0	37	2	1	0	0	0	1	3	4	1	1
8	7	1	0	0	0	1	1	1	1	0	0	36	5	2	7	0	0	0	0	38	2	1	0	0	0	1	1	4	1	1
5	4	0	1	0	0	1	0	0	0	0	0	23	13	0	0	0	0	0	0	31	2	1	5	0	0	1	2	2	1	1
5	5	0	0	0	0	1	0	0	0	0	0	44.5	2	5	0	0	0	0	0	41	2	1	0	0	0	1	3	4	1	1
4	3	1	0	0	0	1	0	0	0	0	0	46.2	2	0	0	0	0	0	0	41	2	1	0	0	0	1	3	4	1	1
2	2	0	0	0	0	1	0	0	0	0	0	42	2	0	0	0	1	0	0	40	2	1	18	0	0	1	3	4	1	1
2	2	0	0	0	0	1	1	1	0	0	0	45.5	2	0	0	0	0	0	0	42	2	1	22	0	0	1	2	4	1	1
3	3	0	0	0	0	1	0	0	0	0	0	37.5	2	5	0	0	0	0	0	38	2	1	2	0	0	1	2	4	1	1
3	3	0	0	0	0	1	0	0	0	0	0	22.1	0	0	0	0	0	0	0	27	2	3	23	0	0	1	1	4	0	1
1	1	0	0	0	0	1	0	0	0	0	0	18	0	0	0	0	0	0	0	24	2	2	23	0	0	1	1	1	0	1
3	3	0	0	0	0	1	1	2	0	0	0	29	8	0	0	0	14	0	0	39	1	1	0	0	0	1	1	4	1	1
2	2	0	0	0	0	1	0	0	0	0	0	38	2	5	8	0	1	0	0	39	1	1	0	0	0	1	1	2	1	1
4	4	0	0	0	0	1	1	1	0	0	0	40	2	8	5	0	0	0	0	38	1	1	23	0	0	1	1	4	1	1
1	1	0	0	0	0	1	0	0	0	0	1	30.4	2	0	0	0	4	0	0	27	2	2	3	0	0	1	1	1	0	1
3	3	0	0	0	0	1	0	0	0	0	0	34	2	9	0	0	0	0	0	40	1	1	0	0	0	1	2	4	1	1
3	3	0	0	0	0	1	0	0	0	0	0	29	9	0	0	0	0	0	0	39	1	1	0	0	0	1	1	4	1	1
4	4	0	0	0	0	1	0	0	0	0	0	36.5	2	0	0	0	0	0	0	37	1	1	2	0	0	1	1	4	1	1
2	2	0	0	0	0	1	0	0	0	0	0	35.6	2	0	0	0	0	0	0		2	1	4	0	0	1	2	3	1	1
3	3	0	0	0	0	1	0	0	0	0	0	26	5	0	0	0	0	0	0	42	2	1	24	0	0	1	2	4	1	1
2	2	0	0	0	0	1	0	0	0	0	0	35	2	0	0	0	5	0	0		2	1	0	0	0	1	2	4	1	1
1	1	0	0	0	0	1	0	0	1	0	0	17	0	0	0	0	0	0	0	34	2	1	23	0	0	1	1	1	1	1
6	5	0	1	0	0	1	0	0	1	0	0	18	5	0	0	0	5	0	0	38	2	1	0	0	0	1	2	4	1	1
4	3	0	1	0	0	1	0	0	0	0	0	30.5	2	5	9	0	0	0	0	37	1	1	0	0	0	1	0	4	1	0
1	1	0	0	0	0	1	0	0	0	0	0	17.7	0	0	0	0	0	0	0	41	2	1	0	0	0	1	3	1	1	1
3	3	0	0	0	0	1	0	0	0	0	0	46	2	9	0	0	0	0	0	39	1	1	0	0	0	1	1	4	1	1
2	2	0	0	0	0	1	0	0	0	0	0	40	2	5	0	0	0	0	0	39	1	1	4	0	0	1	1	4	1	1
2	2	0	0	0	0	1	0	0	0	0	0	36	2	0	0	0	0	0	0	35	2	1	4	0	0	1	3	4	1	1
4	4	0	0	0	0	1	0	0	0	0	0		0	0	0	0	0	0	0		2	1	6	0	0	1	3	4	1	1
2	2	0	0	0	0	1	0	0	1	0	0	29	8	0	0	0	0	0	0	37	1	1	0	0	0	1	1	3	1	1
1	1	0	0	0	0	1	0	0	0	0	0	25.7	0	0	0	0	0	0	0	41	1	1	4	0	0	1	3	1	1	1
1	1	0	0	0	0	1	0	0	0	0	0	49	2	0	0	0	0	0	0	38	1	1	0	0	0	1	1	1	1	1
3	3	0	0	0	0	1	0	0	0	0	0	25	8	0	0	0	0	0	0	35	1	1	2	0	0	1	1	3	1	1
3	3	0	0	0	0	1	0	0	0	0	0	45	2	0	0	0	0	0	0	38	1	1	2	0	0	1	1	4	1	1
4	3	0	1	0	0	1	1	1	0	0	0	36.5	2	9	5	0	0	0	0	39	1	1	0	0	0	1	1	4	1	1
4	3	1	0	0	0	1	1	1	0	0	1	20	9	0	0	0	0	0	0	39	1	1	0	0	0	1	1	4	1	1
2	2	0	0	0	0	1	0	0	0	0	0	26	0	0	0	0	0	0	0	29	1	1	17	0	0	1	2	4	1	1
5	5	0	0	0	1	1	1	1	0	0	0		5	0	0	0	0	0	0	38	1	1	0	0	0	1	1	4	1	1
2	2	0	0	0	0	1	0	0	0	0	0	38.4	2	8	0	0	7	1	0	38	1	1	0	0	0	1	3	4	1	1
3	3	0	0	0	0	1	0	0	0	0	0	40	2	5	9	0	0	0	0	39	1	1	0	0	0	1	1	4	1	1
4	4	0	0	0	0	1	0	0	0	0	0	36	2	7	0	0	0	0	0	39	1	1	1	0	0	1	3	4	1	1
3	3	0	0	0	0	1	0	0	0	0	0	28.5	5	9	0	0	0	0	0	39	1	1	25	0	0	1	1	4	1	1
1	1	0	0	0	0	1	0	0	0	0	0	43	2	0	0	0	0	0	0	38	1	1	4	0	0	1	2	1	1	1
1	1	0	0	0	0	1	0	0	0	0	0	44	2	0	0	0	0	0	0	35	1	1	4	0	0	1	1	1	1	1
3	4	0	0	0	0	1	0	0	0	0	0	39.1	2	9	5	0	0	0	0	39	1	1	0	0	0	1	1	4	1	1
1	2	0	0	0	0	1	0	0	0	0	0	36.3	2	22	0	0	0	0	0	38	1	1	0	0	0	1	1	1	1	1
2	2	0	0	0	0	1	0	0	0	0	0	26	7	0	0	0	0	0	0	37	1	1	0	0	0	1	3	4	1	1
4	3	1	0	0	0	1	0	0	1	0	0	23.5	9	5	0	0	0	0	0	39	1	1	0	0	0	1	1	3	1	1
5	4	0	1	0	0	1	0	0	0	0	0	28	0	0	0	0	8	0	0	36	1	1	0	0	0	1	2	4	1	1
2	2	0	0	0	0	1	0	0	0	0	0	54	2	0	0	0	0	0	0	40	1	1	1	0	0	1	2	4	1	1
3	3	0	0	0	0	1	1	1	0	0	1	35	2	0	0	0	0	0	0	34	1	1	3	0	0	1	1	4	1	1
3	3	0	0	0	0	1	0	0	0	0	0	26	9	0	0	0	0	0	0	39	1	1	0	0	0	1	1	4	1	1
1	1	0	0	0	0	1	1	1	0	0	0	28	0	0	0	0	0	0	0	39	1	1	4	2	0	1	3	1	1	1
1	1	0	0	0	0	1	0	0	0	0	0	32	2	0	0	0	0	0	0	38	1	1	4	0	0	1	2	1	1	1
4	4	0	0	0	0	1	1	1	0	0	0	43	2	8	0	0	0	0	0	39	1	1	21	0	0	1	1	4	1	1
3	3	0	0	0	0	1	0	0	0	0	0	50	2	9	5	0	1	0	0	40	1	1	26	0	0	1	3	4	1	1
5	4	0	1	0	0	1	1	1	0	0	0	54	2	9	5	0	1	0	0	39	1	1	0	0	0	1	1	4	1	1
4	3	0	0	1	0	1	0	0	0	0	0	31	2	9	0	0	0	0	0	40	1	1	0	0	0	1	1	4	1	1
2	2	0	0	0	0	1	0	0	0	0	0	34	2	15	0	0	0	0	0	31	1	1	3	0	0	1	3	4	1	1
4	3	0	1	0	0	1	0	0	0	0	0	36	2	5	8	0	1	0	0	39	1	1	2	0	0	1	1	4	1	1
3	3	0	0	0	0	1	0	0	0	0	0	48	2	9	0	0	1	0	0	39	1	1	2	0	0	1	1	4	1	1
5	5	0	0	0	0	1	0	0	0	0	0	39	2	12	0	0	0	0	0	39	1	1	2	0	0	1	1	2	1	1
4	4	0	0	0	0	1	0	0	0	0	0	29	7	0	0	0	0	0	0	38	1	1	21	0	0	1	2	4	1	1
4	3	0	1	0	0	1	0	0	0	0	0	28	9	0	0	0	0	0	0	38	1	1	0	0	0	1	1	4	1	1
4	4	0	0	0	0	1	1	1	0	0	0	37	2	5	12	0	0	0	0	38	1	1	2	0	0	1	1	3	1	1
3	4	0	0	0	0	1	1	1	0	0	0	40	2	5	22	0	0	0	0	37	1	1	0	0	0	1	2	4	1	1
3	3	0	0	0	0	1	0	0	0	0	1	37	2	9	5	0	0	0	0	40	1	1	4	0	0	1	1	4	1	1
2	2	0	0	0	0	1	0	0	0	0	0	33	2	0	0	0	0	0	0	40	1	1	4	0	0	1	3	4	1	1
4	4	0	0	0	0	1	0	0	1	0	1	46	2	8	0	0	0	0	0	39	1	1	4	0	0	1	1	4	1	1
2	1	1	0	0	0	1	0	0	0	0	0		0	0	0	0	0	0	0	32	1	1	16	0	0	1	3	0	1	1
3	4	0	0	0	0	1	0	0	0	0	0	37	2	22	0	0	0	0	0	33	1	1	17	0	0	1	3	4	1	1
3	3	3	0	0	0	1	0	0	0	0	1	32	2	9	0	0	0	0	0	39	1	1	0	0	0	1	1	4	1	1
3	3	0	0	0	0	1	0	0	0	0	0	27	0	0	0	0	0	0	0	39	1	1	4	0	0	1	2	4	1	1
6	5	1	0	0	0	1	0	0	0	0	0	26	12	16	0	0	0	0	0	37	1	1	0	0	0	1	1	4	1	1
2	1	1	0	0	0	1	0	0	0	0	0	32	2	0	0	0	0	0	0	41	1	1	4	0	0	1	3	0	1	1
2	2	0	0	0	0	1	0	0	0	0	0	40	2	8	0	0	0	0	0	40	1	1	0	0	0	1	3	4	1	1
2	2	0	0	0	0	1	0	0	0	0	0	30.5	2	0	0	0	0	0	0	30	1	1	3	0	0	1	3	4	1	1
4	3	1	0	0	0	1	1	1	0	0	0	41	2	5	0	0	0	0	0	38	1	1	4	10	0	1	1	4	1	1
3	3	0	0	0	0	1	0	0	0	0	0	32	2	0	0	0	0	0	0	40	1	1	0	0	0	1	1	4	1	1
3	3	0	0	0	1	1	0	0	1	0	0	53	2	5	0	0	0	0	0	41	1	1	0	0	0	1	1	4	1	1
4	5	0	0	0	1	1	1	1	0	0	0	32	2	12	0	0	0	0	0	39	1	1	0	0	0	1	1	3	1	1
3	3	0	0	0	0	1	0	0	0	0	0	27	9	0	0	0	0	0	0	40	1	1	0	0	0	1	1	3	1	1
4	4	0	0	0	0	1	0	0	0	0	0	29	7	8	5	0	0	0	0	41	1	1	0	0	0	1	0	4	1	0
1	1	0	0	0	0	1	0	0	0	0	0	26	0	0	0	0	0	0	0	39	1	1	23	0	0	1	2	1	1	1
5	5	0	0	0	0	1	0	0	0	0	0	35	5	2	9	0	0	0	0	40	1	1	0	0	0	1	1	4	1	1
2	2	0	0	0	0	1	0	0	0	0	0	40	5	2	8	0	0	0	0	40	1	1	0	0	0	1	1	4	1	1
3	3	0	0	0	0	1	1	1	0	0	1	41	2	9	5	0	0	0	0	39	1	1	0	0	0	1	2	4	1	1
3	3	0	0	0	0	1	0	0	1	1	0	24	0	0	0	0	0	0	0	33	1	1	3	0	0	1	2	4	1	1
3	3	0	0	0	0	1	0	0	0	0	0	36	2	5	0	0	1	0	0	37	1	1	2	11	0	1	1	4	1	1
2	2	0	0	0	0	1	0	0	0	0	0		17	0	0	0	0	0	0	37	2	1	4	0	0	1	0	0	1	0
4	4	0	0	0	0	1	0	0	0	0	0	32	2	5	0	0	0	0	0	38	2	1	2	0	0	1	3	4	1	0
2	1	1	0	0	0	1	0	0	0	0	0	42	2	0	0	0	0	0	0	41	2	1	4	0	0	1	3	4	1	1
5	3	0	2	0	0	1	0	0	0	0	0	36	2	0	0	0	0	0	0	38	2	1	2	0	0	1	3	3	1	1
5	3	0	2	0	0	1	0	0	0	0	0	24	5	9	0	0	1	0	0	39	1	1	0	0	0	1	0	3	1	0
6	2	0	4	0	0	1	0	0	0	0	0	22	18	0	0	0	0	0	0	38	2	1	18	22	0	1	3	3	1	1
1	1	0	0	0	0	1	0	0	0	0	0	20	0	0	0	0	10	0	0	38	2	1	28	4	0	1	3	1	1	1
4	4	0	0	0	0	1	0	0	1	0	0	19	7	0	0	0	0	0	0	38	2	1	26	0	0	1	3	4	1	1
4	4	0	0	0	0	1	1	1	0	0	0	31	2	8	0	0	0	0	0	29	2	1	5	0	0	1	3	4	1	1
5	4	0	1	0	0	1	0	0	1	0	0	27	17	5	0	0	1	0	0	40	2	1	11	0	0	1	3	4	1	1
4	4	0	0	0	0	1	0	0	0	0	0	34	2	5	0	0	0	0	0	39	2	1	4	0	0	1	2	4	1	1
4	3	0	1	0	0	1	0	0	0	0	0	27	11	0	0	0	0	0	0	27	2	1	3	0	0	1	3	4	1	1
2	2	0	0	0	0	1	0	0	1	0	0		19	7	0	0	0	0	0	32	1	2	7	21	0	1	1	4	0	1
2	2	0	0	0	0	1	0	0	0	0	0	37	2	17	5	0	12	0	0	39	1	1	29	0	0	1	1	4	1	1
2	1	0	1	0	0	1	0	0	0	0	0	43	2	0	0	0	0	0	0	39	1	1	0	0	0	1	2	0	1	1
2	3	0	0	0	0	1	0	0	0	0	0	27	22	0	0	0	0	0	0	36	1	1	5	0	0	1	1	4	1	1
2	2	0	0	0	0	1	0	0	0	0	0	47	2	8	0	0	0	0	0	40	1	1	4	0	0	1	2	4	1	1
1	1	0	0	0	0	1	1	1	0	0	0	57	2	0	0	0	1	0	0	40	1	1	0	0	0	1	2	1	1	1
2	2	0	0	0	0	1	0	0	0	0	0	27	8	0	0	0	0	0	0	42	1	1	4	0	0	1	3	4	1	1
3	3	0	0	0	0	1	0	0	0	0	0	23	5	0	0	0	0	0	0	35	2	1	30	0	0	1	3	4	1	1
2	2	0	0	0	0	1	1	1	0	0	0	54	2	5	0	0	5	0	0	39	1	1	0	0	0	1	3	4	1	1
3	3	0	0	0	0	1	0	0	1	0	0	32	2	9	0	0	1	0	0	39	1	1	0	0	0	1	1	4	1	1
2	2	0	0	0	0	1	0	0	0	0	0	34	2	8	0	0	0	0	0	41	1	1	0	0	0	1	2	4	1	1
1	1	0	0	0	0	1	0	0	0	0	0	25	0	0	0	0	0	0	0	37	2	2	7	21	0	1	1	1	0	1
1	1	0	0	0	0	1	0	0	0	0	0	41	2	0	0	0	0	0	0	29	2	2	3	0	0	1	1	1	0	1
3	2	0	1	0	0	1	0	0	0	0	0	21	7	11	0	0	0	0	0	28	2	2	2	0	0	1	1	2	0	1
2	2	0	0	0	0	0	1	1	0	0	0	38	2	8	0	0	0	0	0	32	1	1	3	14	0	1	1	4	1	1
6	5	0	1	0	0	1	0	0	0	0	0	27	5	0	0	0	0	0	0	29	2	2	31	0	0	1	1	3	0	1
3	2	0	0	1	0	1	0	0	0	0	0	23	7	0	0	0	0	0	0	32	1	1	3	14	0	1	2	4	1	1
8	1	0	1	0	0	1	0	0	1	0	0	27	13	5	0	0	0	0	0	30	2	2	31	0	0	1	1	3	0	1
2	2	0	0	0	0	1	0	0	0	0	0	41	8	0	0	0	1	0	0	38	1	1	2	32	0	1	2	4	1	1
1	1	0	0	0	0	1	0	0	0	0	0	28	0	0	0	0	0	0	0	36	2	1	4	0	0	1	3	1	1	1
2	1	1	0	0	0	1	0	0	1	0	0	35	2	0	0	0	0	0	0	34	1	1	3	0	0	1	2	4	1	1
1	1	0	0	0	0	1	0	0	1	0	0	33	2	0	0	0	12	0	0	35	2	1	4	0	0	1	2	1	1	1
4	3	0	1	0	0	1	0	0	0	0	0	23	9	0	0	0	0	0	0	39	1	1	0	0	0	1	1	4	1	1
3	2	0	1	0	0	1	0	0	0	0	0	40	2	0	0	0	0	0	0	38	2	1	0	0	0	1	3	2	1	1
3	3	0	0	0	0	1	0	0	0	0	0	26	5	0	0	0	0	0	0	32	1	1	3	0	0	1	1	4	1	1
3	3	0	0	0	0	1	0	0	0	0	0	34	2	5	0	0	0	0	0	38	2	1	4	0	0	1	4	4	1	1
4	3	1	0	0	0	1	0	0	0	0	0	45	2	5	8	0	0	0	0	42	2	1	0	0	0	1	3	4	1	1
2	2	0	0	0	0	1	1	1	0	0	0	26	0	0	0	0	4	0	0	40	2	1	4	0	0	1	3	4	1	1
1	1	0	0	0	0	1	0	0	0	0	0	35	2	20	0	0	1	0	0	37	1	1	2	0	0	1	3	1	1	1
5	5	0	0	0	0	1	0	0	0	0	0	30	2	5	21	0	0	0	0	41	2	1	4	0	0	1	1	4	1	1
1	1	0	0	0	0	1	0	0	1	0	1	23	0	0	0	0	13	0	0	40	2	1	0	0	0	1	3	1	1	1
1	1	0	0	0	0	1	0	0	0	0	0	43	2	0	0	0	0	0	0	23	2	2	3	30	0	1	1	1	0	1
4	4	0	0	0	0	1	1	1	1	0	0	26	8	5	0	0	1	0	0	38	2	2	11	0	0	1	1	4	0	1
4	4	0	0	0	0	1	0	0	0	0	1	35	2	9	5	0	1	7	0	33	1	1	11	0	0	1	1	4	1	1
3	3	0	0	0	0	1	0	0	0	0	0		0	0	0	0	6	0	0	36	1	1	33	0	0	1	1	4	1	1
5	2	0	3	0	0	1	0	0	1	0	0	33	2	18	5	0	0	0	0	38	2	1	18	0	0	1	3	2	1	1
3	3	0	0	0	0	1	1	1	1	0	0	21	8	5	0	0	0	0	0	37	2	1	4	0	0	1	1	4	1	1
4	2	1	1	0	1	1	0	0	1	0	0	20	8	0	0	0	0	0	0	38	1	1	4	21	0	1	1	4	1	1
3	3	0	0	0	0	1	0	0	1	0	1	15	9	0	0	0	0	0	0	39	2	1	21	34	0	1	2	4	1	1
3	2	0	1	0	0	1	0	0	1	0	0	18	0	0	0	0	0	0	0	34	2	1	5	23	0	1	3	4	1	1
2	2	0	0	0	0	1	0	0	1	0	1	35	2	5	8	0	1	0	0	37	1	1	11	0	0	1	1	4	1	1
6	3	0	3	0	0	1	0	0	0	0	0	23	13	7	0	0	0	0	0	39	2	1	0	0	0	1	3	2	1	1
3	3	0	0	0	0	1	0	0	1	0	0	18	5	0	0	0	0	0	0	39	2	1	2	0	0	1	3	4	1	1
6	6	0	0	0	0	1	0	0	0	0	0	49	2	16	5	0	0	0	0	39	2	1	0	0	0	1	3	4	1	1
6	5	0	1	0	0	1	0	0					4	5	7	0	0	0	0		2	1	34	4	30	1	0	0	1	0
3	3	0	0	0	0	1	0	0	0	0	0	29	15	0	0	0	9	0	0	38	2	1	21	0	0	1	2	4	1	1
1	1	0	0	0	0	1	0	0	1	0	0	28	0	0	0	0	0	0	0	40	2	1	4	0	0	1	3	1	1	1
4	4	0	0	0	0	1	0	0	1	0	0	21	5	0	0	0	7	0	0	38	2	1	0	0	0	1	3	4	1	1
5	4	1	0	0	0	1	0	0	0	0	0	60	2	5	0	0	0	0	0	37	1	1	4	0	0	1	1	4	1	1
5	5	0	0	0	0	1	0	0	1	0	0	40	2	0	0	0	0	0	0	37	2	1	0	0	0	1	2	4	1	1
3	2	0	1	0	0	0	0	0	0	0	0	30	5	2	0	0	0	0	0	38	1	1	4	2	0	1	0	2	1	0
3	2	0	1	0	0	1	0	0	0	0	0	21	7	0	0	0	0	0	0	28	2	2	31	0	0	1	1	2	0	1
1	1	0	0	0	1	1	0	0	0	0	0	29	0	0	0	0	0	0	0	29	1	2	21	35	0	1	1	1	0	1
4	3	0	1	0	0	1	0	0	0	0	0	31	2	0	0	0	7	0	0	32	1	2	3	23	16	1	2	3	0	1
1	1	0	0	0	0	1	0	0	0	0	0	32	2	0	0	0	0	0	0	25	2	1	17	0	0	1	3	1	1	1
2	2	0	0	0	1	1	1	1	0	0	0		4	0	0	0	0	0	0		1	2	7	23	0	1	1	4	0	1
2	1	0	1	0	0	1	0	0	0	0	1	25	0	0	0	0	0	0	0	38	2	1	2	4	0	1	3	3	1	1
5	4	0	1	0	0	1	0	0	0	0	0	49	2	0	0	0	0	0	0	38	2	1	2	0	0	1	3	4	1	1
6	7	0	0	0	0	1	0	0	0	0	0	28	5	24	0	0	1	0	0	29	1	1	0	0	0	1	1	4	1	1
7	3	0	4	0	0	1	0	0	1	0	0	28	13	18	0	0	0	0	0	37	2	1	2	0	0	1	3	3	1	1
2	1	0	1	0	0	1	0	0	0	0	0	25	0	0	0	0	0	0	0	40	1	1	0	0	0	1	2	2	1	1
2	1	1	0	0	0	1	0	0	0	0	0	35	2	0	0	0	0	0	0	40	1	1	13	0	0	1	2	4	1	1
2	2	0	0	0	0	1	1	1	0	0	0	35	2	8	0	0	5	0	0	38	1	1	4	0	0	1	2	4	1	1
4	4	0	0	0	0	1	0	0	0	0	0	29	12	0	0	0	0	0	0	39	1	1	0	0	0	1	2		1	1
3	4	0	0	0	0	1	0	0	0	0	0	34	8	5	2	0	0	0	0	36	1	1	21	0	0	1	1	4	1	1
4	4	0	0	0	0	1	1	1	0	0	0	35	5	2	0	0	0	0	0	41	1	1	4	0	0	1	1	4	1	1
3	3	0	0	0	0	1	1	1	1	0	1	34	9	5	2	0	14	0	0	34	1	1	0	0	0	1	1	4	1	1
2	2	0	0	0	0	1	1	2	0	0	0	41	8	2	0	0	0	0	0	40	1	1	0	0	0	1	1	4	1	1
2	2	0	0	0	0	1	0	0	0	0	0	27	8	0	0	0	0	0	0	39	1	1	21	0	0	1	1	4	1	1
4	4	0	0	0	0	1	0	0	0	0	0	40	2	5	0	0	0	0	0	37	2	1	18	0	0	1	3	4	1	1
2	2	0	0	0	0	1	0	0	1	0	0	43	2	5	0	0	0	0	0	41	2	1	18	0	0	1	3	4	1	1
2	2	0	0	0	0	1	0	0	0	0	0	46	2	0	0	0	1	0	0	38	2	1	11	0	0	1	3	4	1	1
3	3	0	0	0	0	1	0	0	0	0	0	27	9	0	0	0	0	0	0	39	1	1	0	0	0	1	1	4	1	1
5	4	0	0	1	0	1	0	0	0	0	0	26	8	19	7	0	0	0	0	30	1	1	3	0	0	1	3	4	1	1
4	4	0	0	0	0	1	0	0	0	0	0	42	2	5	0	0	0	0	0	40	2	1	0	0	0	1	3	4	1	1
3	3	0	0	0	0	1	0	0	1	0	1	22	0	0	0	0	0	0	0	36	2	1	4	0	0	1	3	4	1	1
1	1	0	0	0	1	1	0	0	1	0	1	26	0	0	0	0	0	0	0	30	2	1	5	0	0	1	2	1	1	1
3	3	0	0	0	0	1	0	0	0	0	0	32	2	8	0	0	0	0	0	38	2	1	4	0	0	1	2	4	1	1
3	3	0	0	0	0	1	0	0	1	0	0	35	2	7	0	0	0	0	0	27	1	1	36	0	0	1	0	3	1	0
3	3	0	0	0	0	1	1	1	1	0	1	38	2	5	0	0	0	0	0	37	2	1	2	1	0	1	2	4	1	1
2	2	0	0	0	0	1	0	0	0	0	0	29	11	0	0	0	0	0	0	40	2	1	13	0	0	1	3	4	1	1
4	4	0	0	0	0	1	0	0	1	0	0	32	2	22	0	0	0	0	0	37	1	1	0	0	0	1	1	3	1	1
4	4	0	0	0	0	1	0	0	1	0	0	30	2	5	0	0	0	0	0	38	2	1	0	0	0	1	2	4	1	1
1	1	0	0	0	0	1	0	0	0	0	0	50	2	0	0	0	0	0	0	40	1	1	37	0	0	1	3	1	1	1
1	1	0	0	0	0	1	0	0	0	0	0	21	0	0	0	0	0	0	0	38	2	1	22	4	0	1	2	1	1	1
1	1	0	0	0	0	1	0	0	0	0	0	21	0	0	0	0	0	0	0	39	2	1	22	4	0	1	2	1	1	1
2	2	0	0	0	0	1	0	0	0	0	0	45	2	8	0	0	0	0	0	40	2	1	4	0	0	1	3	4	1	1
2	2	0	0	0	0	1	0	0	0	0	0	41	2	5	0	0	1	0	0	31	1	1	3	0	0	1	1	4	1	1
3	3	0	0	0	0	1	0	0	0	0	0	29	0	0	0	0	0	0	0	34	1	1	3	14	0	1	3	4	1	1
5	5	0	0	0	0	1	0	0	1	1	0	24	5	0	0	0	15	0	0	37	2	1	34	4	0	1	2	4	1	1
1	2	0	0	0	0	1	0	0	0	0	0	28	5	24	0	0	0	0	0	33	1	1	2	5	0	1	3	1	1	1
3	3	0	0	0	0	1	0	0	0	0	0	34	2	5	0	0	1	0	0	29	1	1	3	0	0	1	1	4	1	1
1	1	0	0	0	1	1	0	0	0	0	1	28	0	0	0	0	0	0	0	34	1	1	3	0	0	1	3	1	1	1
5	5	0	0	0	0	1	0	0	1	0	1	35	5	2	0	0	0	0	0	41	2	1	4	0	0	1	2	4	1	1
8	7	0	2	0	0	1	1	1	0	0	0	32	2	16	5	22	4	0	0	37	2	1	0	0	0	1	3	4	1	1
4	3	0	1	0	0	1	1	1	1	0	0	44	2	8	0	0	1	0	0	39	2	1	4	0	0	1	3	3	1	1
1	1	0	0	0	0	1	0	0	0	0	0	22	0	0	0	0	0	0	0	40	1	1	2	0	0	1	2	1	1	1
5	3	0	2	0	0	1	1	1	1	0	1	27	0	0	0	0	9	0	0	38	2	1	0	0	0	1	3	4	1	1
3	2	1	0	0	0	1	0	0	0	0	0	42	2	0	0	0	0	0	0	40	2	1	0	0	0	1	3	4	1	1
3	3	0	0	0	0	0	0	0	0	0	0	30	2	0	0	0	0	0	0	41	2	1	4	0	0	1	3	4	1	1
2	1	0	0	1	0	1	0	0	0	0	0	30	2	0	0	0	16	0	0	37	2	1	37	0	0	1	3	0	1	1
3	3	0	0	0	0	1	0	0	0	0	0	44	2	15	0	0	0	0	0	38	2	1	1	0	0	1	3	4	1	1
4	4	0	0	0	0	1	0	0	1	0	0	23	15	0	0	0	0	0	0	38	2	1	0	0	0	1	2	4	1	1
3	2	0	0	1	0	1	0	0	0	0	0	29	8	5	0	0	1	0	0	38	2	1	11	0	0	1	3	4	1	1
3	3	0	0	0	0	1	0	0	0	0	1	40	2	11	0	0	0	0	0	39	2	1	2	0	0	1	2	4	1	1
4	4	0	0	0	0	1	1	1	0	0	0	34	2	5	0	0	0	0	0	38	1	1	2	0	0	1	1	4	1	1
5	4	0	1	0	0	0	0	0	0	0	0	31	2	5	0	0	0	0	0	36	1	1	4	0	0	1	4	4	1	1
4	4	0	0	0	0	1	1	1	0	0	0	52	2	12	0	0	0	0	0	39	1	1	2	0	0	1	1	4	1	1
2	2	0	0	0	0	1	0	0	0	0	0	31	2	0	0	0	0	0	0	35	1	1	4	0	0	1	2	4	1	1
3	3	0	0	0	0	1	0	0	0	0	0	37	2	5	0	0	0	0	0	38	1	1	4	0	0	1	2	4	1	1
1	1	0	0	0	0	1	0	0	0	0	0	24	0	0	0	0	0	0	0	35	1	1	5	0	0	1	3	1	1	1
2	2	0	0	0	0	1	1	1	0	0	0	21	5	0	0	0	0	0	0	40	1	1	36	0	0	1	1	4	1	1
2	1	1	0	0	0	1	0	0	0	0	1	26	5	0	0	0	0	0	0	41	1	1	4	0	0	1	3	4	1	1
1	1	0	0	0	0	1	0	0	0	0	0	23	0	0	0	0	0	0	0	26	2	2	3	0	0	1	2	1	0	1
4	1	0	3	0	0	1	0	0	0	0	1	45	2	18	0	0	1	0	0	30	2	1	2	17	5	1	2	4	1	1
1	1	0	0	0	0	1	0	0	0	0	1	42	2	0	0	0	0	0	0	40	2	1	4	0	0	1	2	1	1	1
1	1	0	0	0	0	0	0	0	1	0	0	28	0	0	0	0	0	0	0	42	1	1	13	0	0	1	3	1	1	1
5	6	0	0	0	0	1	1	2	0	0	0	29	8	5	22	0	0	0	0	37	1	1	21	0	0	1	1	4	1	1
2	2	0	0	0	1	1	0	0	0	0	0	40	2	7	0	0	0	0	0	39	1	1	4	0	0	1	2	3	1	1
2	2	0	0	0	0	1	0	0	0	0	0	45	2	5	0	0	1	0	0	39	2	1	0	0	0	1	3	4	1	1
1	1	0	0	0	0	1	0	0	0	0	0	20	0	0	0	0	0	0	0	38	2	1	4	0	0	1	3	1	1	1
1	1	0	0	0	0	0	0	0	1	0	0	19	0	0	0	0	0	0	0		2	1	0	0	0	1	3	1	1	1
3	3	0	0	0	0	1	0	0	0	0	0	27	9	5	0	0	0	0	0	39	1	1	0	0	0	1	1	4	1	1
6	5	0	1	0	0	1	0	0	0	0	0	21	0	0	0	0	0	0	0	40	2	1	4	0	0	1	3	4	1	1
1	1	0	0	0	0	1	0	0	0	0	0	42	2	5	0	0	0	0	0	39	1	1	0	0	0	1	3	1	1	1
5	6	0	0	0	0	1	0	0	0	0	0	28	7	5	0	0	1	0	0	40	2	1	0	0	0	1	2	4	1	1
2	2	0	0	0	0	1	0	0	0	0	0	28	0	0	0	0	0	0	0	38	2	1	2	0	0	1	4	4	1	1
3	3	0	0	0	0	1	0	0	0	0	0	21	5	0	0	0	0	0	0	35	2	1	5	39	0	1	3	3	1	1
6	6	0	0	0	0	1	0	0					4	16	5	0	0	0	0		2	1	34	0	0	1	2	0	1	1
1	1	0	0	0	0	1	0	0	1	0	0	24	0	0	0	0	0	0	0	35	1	1	7	4	0	1	3	1	1	1
3	3	0	0	0	0	1	0	0	1	1	1	17	0	0	0	0	0	0	0		2	1	0	0	0	1	2	2	1	1
3	2	0	1	0	0	1	0	0	0	0	1	35	2	15	0	0	0	0	0	39	2	1	4	0	0	1	3	3	1	1
1	1	0	0	0	0	1	0	0	0	0	0	20	0	0	0	0	0	0	0	31	1	1	10	3	0	1	3	1	1	1
3	3	0	0	0	0	1	0	0	0	0	0	23	9	0	0	0	0	0	0	36	1	1	21	0	0	1	1	3	1	1
2	2	0	0	0	0	1	0	0	0	0	0	43	2	8	5	0	1	0	0	30	1	1	11	0	0	1	3	4	1	1
4	4	0	0	0	0	1	0	0	1	0	0	32	8	5	2	0	0	0	0	26	2	2	3	14	0	1	1	4	0	1
1	1	0	0	0	0	1	0	0	0	0	0	25	0	0	0	0	0	0	0	39	2	1	23	0	0	1	3	1	1	1
3	3	0	0	0	0	1	0	0	0	0	0	31	2	5	0	0	17	0	0	38	2	1	0	0	0	1	3	4	1	1
1	1	0	0	0	0	1	0	0	0	0	1	26	23	0	0	0	0	0	0	34	1	1	4	0	0	1	3	1	1	1
2	2	0	0	0	0	1	0	0	1	0	0	28	0	0	0	0	0	0	0	40	2	1	24	0	0	1	2	4	1	1
3	3	0	0	0	0	1	0	0	0	0	0	25	5	9	0	0	0	0	0	40	1	1	0	0	0	1	1	4	1	1
2	2	0	0	0	0	1	0	0	0	0	0	41	2	8	0	0	1	0	0	40	1	1	0	0	0	1	2	4	1	1
2	2	0	0	0	0	1	0	0	0	0	0	24	8	0	0	0	0	0	0	37	2	1	4	0	0	1	2	4	1	1
6	6	0	0	0	0	1	1	1	0	0	0	33	2	5	16	0	0	0	0	40	2	1	0	0	0	1	3	4	1	1
1	1	0	0	0	0	1	0	0	0	0	0	25	0	0	0	0	7	0	0	38	1	1	0	0	0	1	0	1	1	0
1	1	0	0	0	0	1	0	0	0	0	1	23	0	0	0	0	0	0	0	33	1	1	3	7	0	1	3	1	1	1
5	5	0	0	0	0	1	0	0	0	0	0	29	7	19	0	0	0	0	0	25	2	2	34	0	0	1	1	2	0	1
2	2	0	0	0	0	1	0	0	1	0	0	19	0	0	0	0	0	0	0	39	2	1	41	0	0	1	0	4	1	0
4	4	0	0	0	0	1	1	1	1	0	0		0	0	0	0	0	0	0	38	2	1	30	4	0	1	3	4	1	1
3	3	0	0	0	0	1	0	0	0	0	0	32	2	0	0	0	7	0	0	38	2	1	0	0	0	1	3	4	1	1
5	5	0	0	0	0	1	1	1	0	0	0	22	0	0	0	0	0	0	0	38	2	1	4	0	0	1	3	4	1	1
4	3	0	1	0	0	1	0	0	0	0	0	25	9	5	0	0	0	0	0	41	1	1	0	0	0	1	2	4	1	1
1	1	0	0	0	0	1	0	0	0	0	0	18	0	0	0	0	0	0	0	38	2	1	4	0	0	1	3	1	1	1
2	1	0	1	0	0	1	0	0	0	0	0	27	0	0	0	0	0	0	0	39	1	1	0	0	0	1	4	0	1	1
4	4	0	0	0	0	1	0	0	0	0	0	19	12	0	0	0	0	0	0	39	1	1	0	0	0	1	1	4	1	1
2	2	0	0	0	0	1	0	0	1	0	0	43	2	8	0	0	0	0	0	40	1	1	0	0	0	1	3	4	1	1
1	1	0	0	0	0	1	0	0	0	0	0	48	2	0	0	0	0	0	0	42	2	1	0	0	0	1	3	1	1	1
5	3	0	2	0	0	1	0	0	1	0	0	40	2	5	9	0	0	0	0	38	1	1	0	0	0	1	1	4	1	1
5	3	1	0	0	0	0	0	0	0	0	0	39	2	0	0	0	0	0	0	41	2	1	0	0	0	1	3	4	1	1
5	4	0	1	0	0	1	0	0	0	0	0	36	2	0	0	0	0	0	0	38	2	1	4	0	0	1	3	3	1	1
3	4	0	0	0	0	1	0	0					4	7	0	0	0	0	0		1	1	6	0	0	1	1	0	1	1
1	1	0	0	0	1	1	0	0	0	0	0	22	0	0	0	0	0	0	0	30	1	1	5	0	0	1	1	1	1	1
1	1	0	0	0	0	1	0	0	0	0	1	39	2	0	0	0	0	0	0	24	2	1	1	34	24	1	2	1	1	1
2	2	0	0	0	0	1	0	0	1	0	0	34	2	0	0	0	0	0	0	40	2	1	0	0	0	1	3	4	1	1
2	2	0	0	0	0	1	0	0	0	0	0		4	5	0	0	1	0	0	38	2	1	4	39	0	1	2	4	1	1
1	1	0	0	0	0	1	0	0	0	0	0	31	2	0	0	0	0	0	0	40	2	1	21	30	0	1	3	1	1	1
5	4	1	0	0	0	1	0	0	0	0	0	27	5	0	0	0	0	0	0	38	1	1	2	0	0	1	3	4	1	1
4	3	0	1	0	0	1	0	0	0	0	0	33	2	0	0	0	1	0	0	38	2	1	2	0	0	1	3	4	1	1
3	3	0	0	0	0	1	0	0	0	0	0	28	5	8	0	0	0	0	0	38	2	1	4	2	0	1	3	4	1	1
11	6	0	5	0	0	1	0	0	0	0	0	22	5	8	19	0	0	0	0	38	2	1	0	0	0	1	3	3	1	1
2	2	0	0	0	0	1	1	1	0	0	0	33	0	0	0	0	0	0	0	40	2	1	4	0	0	1	2	4	1	1
5	4	0	1	0	0	1	0	0	0	0	0	28	5	19	0	0	0	0	0	37	2	1	1	0	0	1	3	4	1	1
2	2	0	0	0	0	1	0	0	0	0	0	52	2	0	0	0	1	0	0	35	2	1	2	11	0	1	3	4	1	1
3	3	0	0	0	0	1	0	0	0	0	0	33	2	0	0	0	0	0	0	37	2	1	4	0	0	1	4	4	1	1
2	2	0	0	0	0	1	0	0	0	0	0	29	0	0	0	0	0	0	0	37	2	1	4	0	0	1	3	4	1	1
4	4	0	0	0	0	1	1	2	0	0	0		0	0	0	0	0	0	0	37	1	1	0	0	0	1	1	4	1	1
1	2	0	0	0	0	1	0	0	0	0	0	33	2	22	0	0	0	0	0	32	1	1	5	0	0	1	2	1	1	1
3	3	0	0	0	0	1	0	0	0	0	0	21	19	0	0	0	0	0	0	32	1	1	0	0	0	1	3	4	1	1
4	4	0	0	0	0	1	0	0	0	0	0		6	5	0	0	0	0	0		2	1	3	5	0	1	1	4	1	1
1	1	0	0	0	0	1	0	0	0	0	0	30	5	2	0	0	0	0	0	40	2	1	4	0	0	1	3	1	1	1
3	3	0	0	0	0	1	0	0	0	0	0	32	2	0	0	0	0	0	0	29	2	1	1	5	0	1	3	4	1	1
6	2	0	4	0	0	1	0	0	0	0	0	22	8	0	0	0	0	0	0	28	1	1	5	0	0	1	3	4	1	1
5	5	0	0	0	0	1	0	0	0	0	0	32	2	5	9	0	0	0	0	36	1	1	2	0	0	1	1	2	1	1
5	4	0	1	0	0	1	0	0	0	0	0	26.5	9	0	0	0	0	0	0	38	1	1	0	0	0	1	1	4	1	1
4	4	0	0	0	0	1	1	1	0	0	0	31	2	5	0	0	0	0	0	40	2	1	0	0	0	1	3	4	1	1
2	2	0	0	0	0	1	0	0	0	0	0	23	0	0	0	0	0	0	0		2	1	0	0	0	1	3	0	1	1
2	2	0	1	0	0	1	0	0	0	0	0	40	2	13	22	0	0	0	0	30	2	1	5	0	0	1	3	0	1	1
2	2	0	0	0	0	1	1	1	0	0	0	56	2	0	0	0	0	0	0	39	2	1	0	0	0	1	2	4	1	1
1	1	0	0	0	0	1	0	0	0	0	0	23	0	0	0	0	0	0	0	39	2	1	1	30	0	1	3	1	1	1
1	1	0	0	0	0	1	0	0	0	0	0	20.3	0	0	0	0	0	0	0		2	1	4	0	0	1	3	1	1	1
4	4	0	0	0	0	1	0	0	1	0	0	20.5	5	0	0	0	0	0	0	41	2	1	24	0	0	1	3	4	1	1
4	3	0	1	0	0	1	0	0	1	0	0	26	0	0	0	0	18	0	0	39	2	1	0	0	0	1	3	4	1	1
2	1	0	1	0	0	1	0	0	1	0	1	21.4	0	0	0	0	0	0	0	39	2	1	0	0	0	1	3	0	1	1
2	1	1	0	0	0	1	0	0	0	0	1	27	20	0	0	0	19	1	0	28	1	1	0	0	0	1	2	0	1	1
3	2	0	1	0	0	1	0	0	0	0	0	50	2	0	0	0	0	0	0	40	2	1	0	0	0	1	4	4	1	1
1	1	0	0	0	0	1	0	0	0	0	0	20.4	0	0	0	0	1	0	0	36	1	1	0	0	0	1	3	1	1	1
5	4	0	1	0	0	1	0	0	0	0	0	46.9	2	9	0	0	0	0	0	39	1	1	0	0	0	1	1	4	1	1
4	2	0	2	0	0	1	0	0	0	0	0	28.9	8	0	0	0	0	0	0	39	1	1	16	0	0	1	3	4	1	1
2	2	0	0	0	0	1	0	0	0	0	0	48	2	8	0	0	1	0	0	39	1	1	2	0	0	1	3	4	1	1
2	2	0	0	0	0	1	0	0	0	0	0	45	2	8	0	0	0	0	0	42	1	1	0	0	0	1	3	4	1	1
4	5	0	0	0	0	1	0	0	0	0	0	36.2	2	5	22	0	1	7	0	38	1	1	0	0	0	1	1	4	1	1
1	2	0	0	0	0	1	0	0	0	0	0	25	22	0	0	0	0	0	0	38	1	1	0	0	0	1	3	1	1	1
4	4	0	0	0	0	1	0	0	0	0	0	39.2	2	8	11	0	0	0	0	39	1	1	4	0	0	1	1	4	1	1
1	1	0	0	0	0	1	0	0	0	0	0	30	2	0	0	0	0	0	0	36	1	1	4	0	0	1	1	1	1	1
1	2	0	0	0	0	1	0	0	0	0	1	32	2	24	0	0	0	0	0	37	1	1	4	0	0	1	3	1	1	1
2	2	0	0	0	0	1	1	1	0	0	0	46	2	8	5	0	1	0	0	40	1	1	0	0	0	1	2	4	1	1
3	2	0	1	0	1	1	1	1	0	0	0	30.4	2	5	8	0	0	0	0	40	1	1	0	0	0	1	1	4	1	1
2	2	0	0	0	0	1	0	0	0	0	0	47	2	8	0	0	0	0	0	42	1	1	44	0	0	1	2	4	1	1
1	1	0	0	0	0	1	0	0	1	0	0	17.5	0	0	0	0	0	0	0	40	1	1	10	0	0	1	2	1	1	1
4	3	0	1	0	0	1	0	0	1	0	0	31.5	2	9	0	0	0	0	0	39	1	1	0	0	0	1	2	4	1	1
4	4	0	0	0	0	1	0	0	1	0	0	41	2	0	0	0	0	0	0	40	2	1	0	0	0	1	2	4	1	1
1	1	0	0	0	0	1	0	0	0	0	0	21.2	0	0	0	0	0	0	0	39	2	1	23	4	0	1	3	1	1	1
2	2	0	0	0	1	1	0	0	0	0	0	33.5	2	0	0	0	0	0	0	40	2	1	4	0	0	1	3	4	1	1
1	1	0	0	0	0	1	0	0	1	1	0	20.5	0	0	0	0	0	0	0	38	2	1	24	0	0	1	3	1	1	1
6	4	0	2	0	0	1	0	0	1	0	0	22.5	5	0	0	0	0	0	0	40	2	1	34	0	0	1	3	4	1	1
4	3	0	0	1	0	1	0	0	1	1	0	34	2	0	0	0	0	0	0	38	2	1	2	0	0	1	3	4	1	1
3	2	0	1	0	1	1	0	0	0	0	0	27	8	0	0	0	0	0	0	35	1	1	3	0	0	1	1	4	1	1
4	3	0	1	0	0	1	0	0	0	0	0	43	2	0	0	0	1	0	0	37	2	1	11	0	0	1	3	4	1	1
3	3	0	0	0	0	1	1	1	0	0	1	29	0	0	0	0	1	0	0	35	2	1	11	0	0	1	3	4	1	1
2	2	0	0	0	0	1	1	1	0	0	0	30	2	0	0	0	0	0	0	40	2	1	21	0	0	1	3	4	1	1
5	2	0	3	0	0	1	0	0	0	0	0	31	2	18	0	0	0	0	0	38	2	1	4	0	0	1	3	4	1	1
2	2	0	0	0	0	1	0	0	0	0	0	51	2	0	0	0	0	0	0	41	2	1	1	0	0	1	3	4	1	1
3	3	0	0	0	0	1	0	0	0	0	0	29	21	0	0	0	0	0	0	39	2	1	0	0	0	1	3	4	1	1
3	3	0	0	0	0	1	0	0	0	0	0	40.5	2	0	0	0	1	0	0	36	2	1	0	0	0	1	3	4	1	1
7	7	0	0	0	0	1	0	0	0	0	0	33	2	5	16	8	20	0	0	41	1	1	0	0	0	1	1	4	1	1
1	1	0	0	0	0	1	0	0	0	0	0	32	2	0	0	0	0	0	0	38	1	1	2	0	0	1	2	1	1	1
3	3	0	0	0	0	1	1	1	0	0	0	32.8	2	8	0	0	0	0	0	35	1	1	4	0	0	1	1	4	1	1
4	2	0	2	0	0	1	1	2	0	0	0	25	13	8	0	0	0	0	0	39	1	1	26	0	0	1	1	3	1	1
3	2	0	0	1	0	1	1	1	0	0	0	31	2	8	0	0	0	0	0	37	1	1	4	0	0	1	2	4	1	1
1	1	0	0	0	0	1	0	0	0	0	0	33	2	0	0	0	0	0	0	41	1	1	4	0	0	1	3	1	1	1
2	1	0	1	0	0	1	0	0	1	0	1	43.8	2	0	0	0	0	0	0	41	1	1	0	0	0	1	3	0	1	1
6	3	0	3	0	0	1	1	1	0	0	1	41	2	18	0	0	0	0	0	40	1	1	45	0	0	1	1	4	1	1
3	4	0	0	0	0	1	1	1	0	0	0	32	2	22	0	0	0	0	0	35	1	1	5	0	0	1	1	4	1	1
3	3	0	0	0	1	0	0	0	0	0	0	34	2	9	0	0	0	0	0	39	1	1	0	0	0	1	3	4	1	1
1	1	0	0	0	0	1	0	0	0	0	1	21	0	0	0	0	21	0	0	32	1	1	0	0	0	1	2	1	1	1
5	4	0	1	0	0	1	0	0	1	0	0	45	2	9	0	0	0	0	0	40	1	1	0	0	0	1	1	4	1	1
3	2	0	1	0	0	1	1	2	0	0	1	31	2	5	0	0	0	0	0	39	1	1	2	0	0	1	3	4	1	1
1	1	0	0	0	0	1	1	2	0	0	0	24.4	0	0	0	0	0	0	0	39	1	1	4	0	0	1	3	1	1	1
2	2	0	0	0	0	1	1	1	0	0	0	43.2	2	8	5	0	1	0	0	38	1	1	0	0	0	1	1	4	1	1
3	3	0	0	0	0	1	1	1	0	0	0	22	9	0	0	0	0	0	0	39	1	1	0	0	0	1	2	4	1	1
3	3	0	0	0	0	1	0	0	0	0	0	24	9	0	0	0	0	0	0	39	1	1	0	0	0	1	1	4	1	1
4	3	0	1	0	0	1	1	1	0	0	0	46	2	9	5	0	0	0	0	39	1	1	0	0	0	1	1	4	1	1
1	1	0	0	0	0	1	0	0	0	0	1	34	2	0	0	0	0	0	0	38	2	1	2	0	0	1	3	1	1	1
4	3	0	1	0	0	1	0	0	0	0	0	48	2	9	5	0	0	0	0	40	1	1	0	0	0	1	1	4	1	1
1	1	0	0	0	0	1	0	0	0	0	0	20.3	0	0	0	0	0	0	0	37	2	1	17	0	0	1	4	1	1	1
4	3	0	1	0	0	1	0	0	0	0	0	43	2	8	0	0	0	0	0	37	2	1	0	0	0	1	4	4	1	1
7	5	0	2	0	0	1	0	0	1	0	0	31	2	5	7	0	1	0	0	38	2	1	22	0	0	1	3	4	1	1
6	6	0	0	0	1	1	1	1	1	1	0	22.5	5	8	7	0	1	0	0	35	2	1	0	0	0	1	2	3	1	1
4	4	0	0	0	0	1	1	1	0	0	0	25	0	0	0	0	0	0	0	38	2	1	0	0	0	1	2	4	1	1
2	2	0	0	0	0	1	0	0	1	0	0	22.8	0	0	0	0	0	0	0	41	1	1	0	0	0	1	3	4	1	1
1	1	0	0	0	0	1	0	0	0	0	1	37.9	2	0	0	0	0	0	0	33	2	1	1	17	0	1	3	1	1	1
4	4	0	0	0	0	1	0	0	0	0	0	46	2	8	5	0	0	0	0	37	1	1	0	0	0	1	1	4	1	1
1	1	0	0	0	0	1	0	0	0	0	0	41	2	0	0	0	0	0	0	41	1	1	4	0	0	1	3	1	1	1
4	3	0	1	0	0	1	0	0	0	0	0	40.1	2	8	0	0	0	0	0	38	1	1	2	0	0	1	3	4	1	1
4	4	0	0	0	0	1	0	0	0	0	0	30	2	8	0	0	1	0	0	37	1	1	11	0	0	1	1	4	1	1
3	3	0	0	0	0	1	0	0	0	0	0	33	2	9	0	0	1	0	0	40	1	1	0	0	0	1	1	4	1	1
2	2	0	0	0	0	1	0	0	0	0	0	28	8	0	0	0	13	0	0	39	1	1	0	0	0	1	2	4	1	1
2	2	0	0	0	0	1	1	2	1	0	0	33	2	8	0	0	0	0	0	36	1	1	1	0	0	1	2	4	1	1
3	3	0	0	0	0	1	0	0	0	0	0	27	9	0	0	0	0	0	0	38	1	1	0	0	0	1	2	4	1	1
1	1	0	0	0	0	1	0	0	0	0	0	33	2	0	0	0	0	0	0	38	1	1	2	0	0	1	1	1	1	1
2	2	0	0	0	0	1	0	0	0	0	0	36	2	0	0	0	0	0	0	31	1	1	3	0	0	1	3	4	1	1
3	3	0	0	0	0	1	0	0	0	0	0	28	9	0	0	0	0	0	0	40	1	1	0	0	0	1	1	4	1	1
3	3	0	0	0	0	1	1	1	0	0	0	41.5	2	9	5	0	0	0	0	38	1	1	0	0	0	1	1	4	1	1
4	3	1	0	0	0	1	0	0	0	0	0	52.6	2	0	0	0	1	0	0	40	1	1	0	0	0	1	1	4	1	1
3	3	0	0	0	0	1	0	0	0	0	0	40	2	9	5	0	0	0	0	40	1	1	1	0	0	1	1	4	1	1
4	4	0	0	0	0	1	0	0	0	0	0	28.3	9	0	0	0	1	0	0	38	1	1	2	0	0	1	1	4	1	1
4	4	0	0	0	0	1	0	0	0	0	0	40.6	2	9	0	0	0	0	0	38	1	1	0	0	0	1	1	4	1	1
1	1	0	0	0	0	1	0	0	0	0	0	23	0	0	0	0	0	0	0	36	2	1	4	46	0	1	3	1	1	1
2	2	0	0	0	0	1	0	0	1	0	1	21.3	0	0	0	0	4	0	0	39	2	1	0	0	0	1	3	4	1	1
5	5	0	0	0	0	1	0	0	0	0	0	53	2	5	0	0	0	0	0	39	2	1	0	0	0	1	3	4	1	1
5	6	0	0	0	0	1	0	0	0	0	0	29	16	5	0	0	0	0	0	38	2	1	2	0	0	1	3	3	1	1
2	1	1	0	0	0	1	0	0	1	0	0	23	0	0	0	0	0	0	0	39	2	1	1	0	0	1	3	0	1	1
2	2	0	0	0	0	1	0	0	0	0	0	77.2	2	0	0	0	0	0	0	38	2	1	0	0	0	1	2	4	1	1
2	2	0	0	0	0	1	1	1	0	0	0	43.2	2	0	0	0	0	0	0	40	2	1	0	0	0	1	3	4	1	1
3	3	0	0	0	0	1	0	0	1	0	0	29	5	0	0	0	0	0	0	39	2	1	0	0	0	1	3	4	1	1
5	5	0	0	0	0	1	0	0	1	0	0	28	5	0	0	0	1	0	0	35	2	1	11	0	0	1	3	4	1	1
5	3	0	2	0	0	1	0	0	0	0	0	51	2	8	5	0	0	0	0	38	2	1	2	0	0	1	2	4	1	1
2	2	0	0	0	0	1	0	0	0	0	0	45	2	8	0	0	0	0	0	39	1	1	0	0	0	1	2	4	1	1
3	3	0	0	0	0	1	0	0	0	0	0	18.5	5	0	0	0	0	0	0	38	2	1	1	0	0	1	3	4	1	1
2	1	0	1	0	0	1	0	0	0	0	0	28	0	0	0	0	0	0	0	39	2	1	0	0	0	1	3	0	1	1
1	1	0	0	0	1	1	0	0	0	0	0	25.5	0	0	0	0	0	0	0	26	2	1	5	10	0	1	3	1	1	1
1	1	0	0	0	0	1	1	2	0	0	0	26.1	0	0	0	0	0	0	0	35	2	1	0	0	0	1	3	1	1	1
3	3	0	0	0	0	1	0	0	0	0	0	46	2	0	0	0	0	0	0	40	2	1	0	0	0	1	1	4	1	1
3	3	0	0	0	0	1	0	0	1	0	0	42	2	5	0	0	1	0	0	36	2	1	0	0	0	1	3	4	1	1
2	1	1	0	0	0	1	0	0	0	0	0	25.5	0	0	0	0	0	0	0	36	2	1	0	0	0	1	3	1	1	1
1	2	0	0	0	0	1	1	1	1	0	1	26	0	0	0	0	0	0	0	31	1	1	0	0	0	1	2	1	1	1
2	1	1	0	0	0	1	1	2	0	0	0	44	2	11	0	0	1	0	0	40	1	1	0	0	0	1	3	1	1	1
4	3	1	0	0	0	1	0	0	1	0	1	35	2	8	0	0	0	0	0	34	1	1	17	0	0	1	1	4	1	1
5	3	1	1	0	0	1	0	0	1	0	1	30	2	9	0	0	0	0	0	40	1	1	0	0	0	1	1	4	1	1
1	1	0	0	0	0	1	0	0	0	0	0	22	0	0	0	0	0	0	0	37	1	1	4	0	0	1	3	1	1	1
4	4	0	0	0	0	1	0	0	0	0	0	35	2	5	0	0	0	0	0	38	1	1	4	0	0	1	1	4	1	1
3	4	0	0	0	0	1	0	0	0	0	0	25	8	0	0	0	0	0	0	36	1	1	2	5	0	1	1	3	1	1
2	2	0	0	0	0	0	0	0	1	0	0	24	0	0	0	0	0	0	0	40	1	1	4	0	0	1	3	4	1	1
4	5	0	0	0	0	1	0	0	0	0	0	29.7	15	22	0	0	0	0	0	36	1	1	0	0	0	1	1	4	1	1
4	3	0	0	1	0	1	1	1	0	0	0	42	2	5	0	0	22	0	0	40	1	1	4	0	0	1	1	4	1	1
3	3	0	0	0	0	1	1	1	0	0	0	38	2	9	5	0	0	0	0	38	1	1	2	0	0	1	1	4	1	1
2	2	0	0	0	0	1	1	1	0	0	0	42	2	5	0	0	0	0	0	38	1	1	0	0	0	1	3	4	1	1
3	3	0	0	0	0	1	0	0	1	0	1	21	9	0	0	0	0	0	0	38	1	1	0	0	0	1	2	4	1	1
3	3	0	0	0	0	1	0	0	0	0	1	44	2	9	0	0	0	0	0	36	1	1	4	0	0	1	1	4	1	1
4	3	0	1	0	0	1	0	0	0	0	0	47.9	2	9	0	0	0	0	0	37	1	1	26	0	0	1	1	3	1	1
4	4	0	0	0	0	1	0	0	0	0	0	26.2	5	9	0	0	0	0	0	40	1	1	4	0	0	1	1	4	1	1
1	1	0	0	0	0	0	0	0	0	0	0	19.4	0	0	0	0	5	0	0	38	1	1	0	0	0	1	3	1	1	1
4	4	0	0	0	0	1	0	0	0	0	0	45	2	0	0	0	0	0	0	38	1	1	2	0	0	1	1	4	1	1
3	3	0	0	0	0	1	0	0	0	0	0	25	0	0	0	0	7	0	0	38	1	1	0	0	0	1	1	3	1	1
3	3	0	0	0	0	1	0	0	0	0	0	42	2	9	5	0	0	0	0	39	1	1	0	0	0	1	1	2	1	1
3	3	0	0	0	0	1	0	0	0	0	0	39	2	8	5	0	0	0	0	39	1	1	2	1	0	1	1	4	1	1
3	3	0	0	0	0	1	1	1	0	0	0	27	0	0	0	0	0	0	0	38	2	1	4	0	0	1	2	4	1	1
3	2	1	0	0	0	1	0	0	0	0	0	20.8	0	0	0	0	0	0	0	40	2	1	4	23	0	1	3	4	1	1
3	3	0	0	0	0	1	0	0	0	1	0		5	0	0	0	7	1	0		2	1	21	0	0	1	2	0	1	1
2	2	0	0	0	0	1	0	0	0	0	1	35	2	14	0	0	1	0	0	38	2	1	0	0	0	1	3	3	1	1
2	2	0	0	0	0	1	0	0	0	0	0	36.5	2	0	0	0	7	0	0	37	2	1	1	0	0	1	3	4	1	1
1	1	0	0	0	0	1	0	0	0	0	0	22	0	0	0	0	0	0	0	37	2	1	4	0	0	1	3	1	1	1
2	2	0	0	0	0	1	0	0	1	0	0	19	0	0	0	0	0	0	0	39	2	1	46	0	0	1	2	4	1	1
2	2	0	0	0	0	1	0	0	1	0	0	22	7	19	0	0	0	0	0	38	2	1	4	0	0	1	3	4	1	1
3	3	0	0	0	0	1	1	1	0	0	0	32	2	5	8	0	5	0	0	35	2	1	0	0	0	1	3	4	1	1
4	4	0	0	0	0	1	0	0	0	0	0	25	5	0	0	0	1	0	0	40	2	1	47	0	0	1	3	4	1	1
6	6	0	0	0	0	1	1	1	0	0	0	44	2	5	8	16	0	0	0	40	2	1	0	0	0	1	3	4	1	1
1	1	0	0	0	0	1	0	0	0	0	0		0	0	0	0	0	0	0		2	1	34	0	0	1	2	0	1	1
4	4	0	0	0	0	1	0	0	0	1	0	25.2	0	0	0	0	0	0	0	33	2	1	5	0	0	1	2	4	1	1
4	5	0	0	0	0	1	0	0	0	0	0	17.1	22	0	0	0	0	0	0	29	2	1	5	17	0	1	3	3	1	1
3	3	0	0	0	0	1	0	0	0	0	0	42	2	0	0	0	0	0	0	42	2	1	0	0	0	1	3	4	1	1
1	1	0	0	0	0	1	0	0	1	0	0	20	0	0	0	0	0	0	0	37	2	1	4	0	0	1	2	1	1	1
5	5	0	0	0	0	1	1	2	0	1	0		5	16	0	0	0	0	0		2	1	6	0	0	1	3	0	1	1
2	2	0	0	0	0	1	0	0	0	0	0	41.6	2	0	0	0	0	0	0	41	2	1	0	0	0	1	3	4	1	1
6	6	0	0	0	0	1	0	0	0	0	0		16	0	0	0	15	0	0	38	2	1	0	0	0	1	3	4	1	1
3	2	0	1	0	0	1	0	0	1	0	0	27	0	0	0	0	0	0	0	40	2	1	0	0	0	1	3	4	1	1
2	2	0	0	0	0	1	0	0	0	0	0	40	2	0	0	0	0	0	0	37	2	1	4	0	0	1	3	4	1	1
3	3	0	0	0	0	1	0	0	1	0	0	46	2	0	0	0	0	0	0	39	2	1	0	0	0	1	3	4	1	1
4	4	0	0	0	0	1	0	0	0	0	0	27	5	0	0	0	0	0	0	39	2	1	21	0	0	1	2	4	1	1
2	2	0	0	0	0	1	0	0	0	0	0	55.9	2	5	0	0	0	0	0	38	1	1	0	0	0	1	3	4	1	1
2	2	0	0	0	0	1	0	0	0	0	0	46	2	8	0	0	0	0	0	39	1	1	0	0	0	1	3	4	1	1
1	1	0	0	0	0	1	0	0	0	0	0	19	0	0	0	0	0	0	0	41	1	1	10	0	0	1	3	1	1	1
4	3	0	1	0	0	1	0	0	1	0	0	24	0	0	0	0	0	0	0		1	1	0	0	0	1	3	4	1	1
3	3	0	0	0	0	1	1	1	1	0	0	40	2	0	0	0	10	0	0	37	1	1	0	0	0	1	1	4	1	1
1	1	0	0	0	0	1	0	0	0	0	0	36	2	0	0	0	0	0	0	38	2	1	2	0	0	1	3	1	1	1
2	2	0	0	0	0	1	0	0	0	0	0	37	2	0	0	0	1	0	0	38	1	1	15	0	0	1	3	4	1	1
5	5	0	0	0	0	1	0	0	1	0	0	29.3	25	0	0	0	0	0	0		1	1	7	0	0	1	1	2	1	1
3	3	0	0	0	0	1	0	0	0	0	0	30	2	9	23	0	0	0	0	31	1	1	1	5	0	1	1	4	1	1
4	4	0	0	0	0	1	0	0	0	0	0	23	8	11	5	0	0	0	0	34	1	1	17	0	0	1	1	4	1	1
8	7	1	0	0	0	1	0	0	1	0	1	24	5	16	0	0	0	0	0	40	2	1	4	0	0	1	3	4	1	1
1	1	0	0	0	0	1	0	0	0	0	1	27.5	0	0	0	0	0	0	0	38	1	1	4	0	0	1	1	1	1	1
2	2	0	0	0	0	1	0	0	0	0	0	20	5	8	0	0	1	0	0	39	1	1	0	0	0	1	1	4	1	1
5	4	0	0	1	0	1	0	0	0	0	0	25	5	8	15	0	7	0	0	37	2	1	11	14	0	1	3	4	1	1
3	3	0	0	0	0	1	0	0	0	0	0	20	9	0	0	0	0	0	0	40	1	1	0	0	0	1	3	4	1	1
4	4	0	0	0	0	1	0	0	1	0	0		11	0	0	0	0	0	0	35	1	1	7	0	0	1	2	4	1	1
2	2	0	0	0	0	1	0	0	0	0	0	29.3	0	0	0	0	0	0	0		2	1	4	0	0	1	3	3	1	1
3	3	0	0	0	0	1	0	0	0	0	0	24	11	0	0	0	0	0	0	37	2	1	4	0	0	1	3	4	1	1
3	3	0	0	0	0	1	0	0	0	0	0	20.6	0	0	0	0	1	0	0	35	2	1	11	0	0	1	3	4	1	1
5	5	0	0	0	0	1	0	0	0	0	0	49	2	5	0	0	1	0	0	38	2	1	2	0	0	1	2	4	1	1
2	2	0	0	0	0	1	0	0	0	0	0	18.5	0	0	0	0	0	0	0	29	2	1	23	21	0	1	3	4	1	1
2	2	0	0	0	0	1	0	0	0	0	0	27	0	0	0	0	0	0	0	40	2	1	0	0	0	1	2	4	1	1
2	2	0	0	0	0	1	0	0	0	0	0	45	2	0	0	0	5	0	0		2	1	0	0	0	1	2	3	1	1
3	3	0	0	0	0	1	0	0	0	0	0	28.5	0	0	0	0	0	0	0		2	1	5	0	0	1	3	4	1	1
4	3	0	1	0	0	1	0	0	1	0	0	28.2	7	0	0	0	0	0	0	39	2	1	1	0	0	1	3	4	1	1
3	3	0	0	0	0	1	0	0	0	0	0	28	8	0	0	0	0	0	0	35	2	1	2	0	0	1	3	4	1	1
2	1	0	1	0	0	1	0	0	1	0	1	20	0	0	0	0	0	0	0	40	2	1	4	0	0	1	3	1	1	1
1	1	0	0	0	0	1	0	0	0	0	0	30	2	0	0	0	0	0	0	29	2	1	5	0	0	1	3	1	1	1
5	5	0	0	0	0	1	0	0	1	0	0	27	5	8	0	0	0	0	0	39	1	1	0	0	0	1	1	4	1	1
3	3	0	0	0	0	1	1	1	0	0	0	30	2	9	0	0	0	0	0	39	1	1	0	0	0	1	2	4	1	1
5	2	0	3	0	0	1	0	0	0	0	0	32	2	18	0	0	1	0	0	38	1	1	2	0	0	1	3	4	1	1
3	4	0	0	0	0	1	0	0	0	0	0	30	2	8	7	24	0	0	0	36	1	1	0	0	0	1	1	4	1	1
2	2	0	0	0	0	1	1	1	0	0	0	34.5	2	5	0	0	0	0	0	39	1	1	2	26	0	1	1	4	1	1
3	3	0	0	0	0	1	0	0	0	0	0	27.5	5	0	0	0	7	0	0		1	1	0	0	0	1	1	4	1	1
1	1	0	0	0	0	1	0	0	0	0	0	39	2	0	0	0	0	0	0	37	1	1	2	21	0	1	3	1	1	1
4	3	1	0	0	0	1	1	1	0	0	0	40.4	2	15	0	0	0	0	0	40	1	1	0	0	0	1	2	4	1	1
4	4	0	0	0	0	1	0	0	0	0	0	46	2	0	0	0	0	0	0	43	1	1	0	0	0	1	2	4	1	1
5	4	0	0	1	0	1	0	0	0	0	0	25	5	8	0	0	7	0	0	36	2	1	4	14	0	1	3	4	1	1
2	2	0	0	0	0	1	0	0	0	0	0	24.5	0	0	0	0	22	0	0	40	1	1	18	0	0	1	3	4	1	1
1	1	0	0	0	0	1	0	0	0	0	0	41	2	0	0	0	0	0	0	42	1	1	21	0	0	1	2	1	1	1
3	2	0	1	0	0	1	0	0	0	0	0	28	5	0	0	0	14	0	0	38	1	1	0	0	0	1	4	4	1	1
1	1	0	0	0	0	1	0	0	0	0	0	39.5	2	0	0	0	22	0	0	36	1	1	0	0	0	1	3	1	1	1
3	3	0	0	0	0	1	1	1	0	0	0	31	2	0	0	0	0	0	0	35	1	1	11	0	0	1	1	4	1	1
5	4	0	1	0	0	1	0	0	0	0	0	33	2	9	0	0	0	0	0	38	1	1	0	0	0	1	1	4	1	1
2	2	0	0	0	0	1	0	0	0	0	0	21.9	0	0	0	0	0	0	0	37	1	1	4	0	0	1	2	3	1	1
1	1	0	0	0	0	1	0	0	1	0	0	26.1	0	0	0	0	0	0	0	40	2	1	4	0	0	1	3	1	1	1
2	2	0	0	0	0	1	0	0	1	0	0	42	2	5	0	0	0	0	0	38	1	1	2	0	0	1	3	4	1	1
4	4	0	0	0	0	1	0	0	0	0	0	43	2	5	0	0	0	0	0	39	2	1	2	0	0	1	2	4	1	1
3	2	0	1	0	0	1	0	0	0	0	0	35	2	0	0	0	0	0	0	40	2	1	4	0	0	1	4	4	1	1
4	3	0	1	0	0	1	0	0	0	0	0	30	2	0	0	0	0	0	0	36	2	1	4	0	0	1	3	4	1	1
2	2	0	0	0	0	1	1	1	0	0	0	30.5	2	0	0	0	0	0	0	33	2	1	17	0	0	1	3	4	1	1
3	3	0	0	0	0	1	0	0	0	0	0	28.5	5	0	0	0	0	0	0	40	2	1	0	0	0	1	2	4	1	1
4	3	0	1	0	0	1	0	0	0	1	0		0	0	0	0	0	0	0		1	1	4	0	0	1	1	4	1	1
3	3	0	0	0	0	1	0	0	0	0	0	47	2	0	0	0	0	0	0	39	2	1	0	0	0	1	2	4	1	1
1	1	0	0	0	0	1	0	0	0	0	0	24.6	0	0	0	0	5	0	0	34	2	1	5	0	0	1	2	1	1	1
1	1	0	0	0	0	1	0	0	0	0	0	20	0	0	0	0	2	0	0	34	1	1	4	0	0	1	2	1	1	1
4	3	0	1	0	0	1	1	1	1	0	0	32.8	2	11	0	0	0	0	0	38	2	1	36	0	0	1	3	4	1	1
5	3	0	2	0	0	0	0	0	0	0	0	39	2	11	7	0	0	0	0	40	2	1	0	0	0	1	3	4	1	1
6	4	0	2	0	0	1	0	0	0	0	0	45	2	0	0	0	0	0	0	39	2	1	33	0	0	1	2	4	1	1
1	1	0	0	0	0	1	0	0	0	0	1	31	2	0	0	0	0	0	0	41	2	1	4	26	0	1	3	1	1	1
3	1	0	2	0	0	0	0	0	1	0	0	34	2	5	20	0	0	0	0	39	2	1	0	0	0	1	2	0	1	1
3	3	0	0	0	0	1	0	0	0	0	1	41.5	2	5	0	0	0	0	0	38	2	1	0	0	0	1	3	4	1	1
2	1	1	0	0	0	1	0	0	0	0	0	27.3	20	0	0	0	0	0	0	38	2	1	2	0	0	1	3	0	1	1
2	2	0	0	0	0	1	0	0	0	0	0	38	2	0	0	0	0	0	0	39	1	1	4	0	0	1	2	4	1	1
2	2	0	0	0	0	1	0	0	0	0	0	40	2	5	0	0	1	0	0	39	2	1	0	0	0	1	3	4	1	1
4	3	0	1	0	0	1	0	0	0	0	0	30	2	0	0	0	0	0	0	36	2	1	4	0	0	1	3	4	1	1
2	2	0	0	0	0	1	0	0	0	0	0	31.7	2	8	0	0	0	0	0	33	2	2	3	0	0	1	3	4	0	1
1	1	0	0	0	1	1	0	0	1	0	0	19	0	0	0	0	0	0	0	31	2	1	5	0	0	1	0	1	1	0
5	5	0	0	0	0	1	0	0	0	0	0	42	2	5	0	0	2	0	0	37	1	1	1	0	0	1	4	3	1	1
4	4	0	0	0	0	1	1	1	1	0	0	26.4	5	0	0	0	0	0	0	35	2	1	4	0	0	1	3	4	1	1
5	5	0	0	0	0	1	1	2	0	0	0	59	2	8	5	0	0	0	0	39	1	1	4	14	0	1	1	4	1	1
3	3	0	0	0	1	1	1	1	0	0	1	32.6	2	9	0	0	0	0	0	39	1	1	0	0	0	1	1	4	1	1
1	1	0	0	0	0	1	0	0	0	0	1	49	2	0	0	0	0	0	0	40	1	1	4	0	0	1	2	1	1	1
2	2	0	0	0	0	1	0	0					0	0	0	0	0	0	0		1	1	4	0	0	1	2	0	1	1
6	5	0	1	0	0	1	0	0	0	0	1	32	2	12	7	5	1	0	0	34	1	1	11	0	0	1	1	4	1	1
3	3	0	0	0	0	1	1	1	0	0	0	37.6	2	5	9	0	0	0	0	40	1	1	0	0	0	1	1	4	1	1
5	4	0	1	0	0	1	0	0	0	0	0	26	9	0	0	0	0	0	0	40	1	1	0	0	0	1	1	3	1	1
3	2	1	0	0	0	1	0	0	1	0	0	59	2	0	0	0	1	0	0	38	2	1	0	0	0	1	3	4	1	1
4	4	0	0	0	0	1	0	0	0	0	0	44	2	0	0	0	0	0	0	41	2	1	0	0	0	1	2	4	1	1
2	3	0	0	0	0	1	0	0	1	0	0	32	2	8	0	0	15	0	0	39	2	1	0	0	0	1	2	4	1	1
4	4	0	0	0	0	1	0	0	0	0	0	40.9	2	5	0	0	1	0	0	38	2	1	2	0	0	1	2	4	1	1
4	5	0	0	0	0	1	0	0	0	0	0	39	2	22	5	0	0	0	0	36	2	1	0	0	0	1	3	4	1	1
3	3	0	0	0	0	1	0	0	0	0	0	43	2	5	0	0	0	0	0	36	2	1	4	0	0	1	3	4	1	1
3	3	0	0	0	0	1	1	1	0	0	0	42	2	5	0	0	1	0	0	39	2	1	2	0	0	1	2	4	1	1
1	1	0	0	0	0	1	0	0	0	0	0	37.5	2	0	0	0	0	0	0	39	2	1	22	0	0	1	3	1	1	1
4	4	0	0	0	0	1	0	0	0	0	0	45	2	0	0	0	0	0	0	41	2	1	0	0	0	1	3	4	1	1
2	2	0	0	0	0	1	1	2	0	0	0	45	2	8	0	0	0	0	0	38	1	1	4	14	0	1	3	4	1	1
2	2	0	0	0	0	1	1	1	0	0	0	32	2	0	0	0	0	0	0	28	2	2	23	0	0	1	1	4	0	1
3	3	0	1	0	0	1	1	1	0	0	0	40	2	0	0	0	0	0	0	25	2	1	5	0	0	1	3	4	1	1
3	3	0	0	0	0	1	0	0	0	0	0	30	2	8	7	0	0	0	0	39	1	1	0	0	0	1	1	4	1	1
4	2	0	2	0	0	1	0	0	0	0	0	24	0	0	0	0	0	0	0	34	1	1	16	0	0	1	3	4	1	1
5	5	0	0	0	0	1	1	1	0	0	0	52	2	9	0	0	5	9	0	40	1	1	0	0	0	1	1	4	1	1
3	4	0	0	0	0	1	1	1	0	0	0	37	2	9	5	0	0	0	0	39	1	1	23	0	0	1	1	4	1	1
2	1	0	1	0	0	1	0	0	0	0	0		13	0	0	0	0	0	0	36	1	1	26	0	0	1	2	0	1	1
1	1	0	0	0	0	1	0	0	0	0	0		0	0	0	0	0	0	0	40	1	1	4	0	0	1	2	1	1	1
4	3	0	1	0	0	0	0	0	0	0	0	49	2	9	0	0	1	0	0	39	1	1	0	0	0	1	2	4	1	1
2	2	0	0	0	0	1	0	0	0	0	0	49	2	0	0	0	5	0	0	41	1	1	0	0	0	1	3	4	1	1
1	1	0	0	0	0	1	0	0	0	0	0	26	0	0	0	0	0	0	0	40	1	1	4	0	0	1	3	1	1	1
3	3	0	0	0	0	1	0	0	0	0	0	20.7	0	0	0	0	0	0	0	39	1	1	4	0	0	1	2	4	1	1
3	2	0	1	0	0	1	0	0	1	0	0	41.8	2	8	0	0	0	0	0	38	1	1	0	0	0	1	2	4	1	1
3	3	0	0	0	0	1	1	1	0	0	0	25	9	5	0	0	0	0	0	39	1	1	4	0	0	1	1	4	1	1
7	6	0	1	0	0	1	0	0	0	0	0	40.6	2	5	16	0	7	0	0	38	1	1	4	0	0	1	1	3	1	1
2	2	0	0	0	0	1	0	0	0	0	0	43	2	8	0	0	0	0	0	39	1	1	1	0	0	1	1	4	1	1
4	3	1	0	0	0	1	0	0	0	0	1	29.4	9	11	0	0	0	0	0	37	1	1	4	0	0	1	2	4	1	1
3	3	0	0	0	0	1	0	0	0	0	0	49	2	9	0	0	0	0	0	39	1	1	0	0	0	1	1	4	1	1
3	2	0	1	0	0	1	0	0	0	0	0	52.3	2	8	0	0	1	0	0	34	1	1	3	0	0	1	1	4	1	1
2	2	0	0	0	0	1	0	0					0	0	0	0	0	0	0		1	1	4	6	0	1	2	4	1	1
3	3	0	0	0	0	1	0	0	0	0	0	31	2	9	0	0	0	0	0	39	1	1	0	0	0	1	2	4	1	1
4	4	0	0	0	0	1	0	0	0	0	0	46.1	2	0	0	0	1	0	0	39	1	1	0	0	0	1	2	4	1	1
3	3	0	0	0	0	1	0	0	0	0	0		5	8	0	0	1	0	0	34	1	1	11	17	0	1	1	4	1	1
2	3	0	0	0	0	1	0	0	0	0	0	27	23	8	0	0	0	0	0	36	1	1	0	0	0	1	4	4	1	1
1	1	0	0	0	0	1	0	0	1	0	1	23	0	0	0	0	0	0	0	35	1	1	4	0	0	1	3	1	1	1
3	3	0	0	0	0	1	0	0	0	0	0	28.9	9	0	0	0	0	0	0	39	1	1	4	0	0	1	1	4	1	1
3	2	0	1	0	0	1	0	0	1	0	1	36	2	11	0	0	0	0	0	39	1	1	4	0	0	1	1	4	1	1
2	2	0	0	0	0	0	0	0	0	0	1	25	7	0	0	0	0	0	0	39	1	1	39	0	0	1	3	3	1	1
4	3	0	1	0	0	1	0	0	1	0	0	39.7	2	0	0	0	1	0	0	33	2	1	17	0	0	1	2	4	1	1
6	6	0	0	0	1	1	0	0	0	0	1	23	16	5	0	0	1	0	0	36	2	1	0	0	0	1	1	4	1	1
1	1	0	0	0	0	1	0	0	0	0	0	20.8	0	0	0	0	0	0	0	37	2	1	4	0	0	1	3	1	1	1
1	1	0	0	0	0	1	0	0	0	0	0	39.7	2	0	0	0	0	0	0	38	2	1	1	2	0	1	2	1	1	1
4	3	0	1	0	0	1	0	0	0	0	0	47.3	2	5	0	0	7	0	0	35	2	1	4	0	0	1	3	4	1	1
3	3	0	0	0	0	1	0	0	0	0	0	34	2	8	0	0	0	0	0	32	2	1	23	5	0	1	3	4	1	1
4	5	1	0	0	0	1	0	0	0	0	0	41	2	8	5	0	0	0	0	38	2	1	2	0	0	1	3	4	1	1
4	4	0	0	0	0	1	0	0	0	0	0	27	0	0	0	0	1	0	0	37	2	1	11	0	0	1	2	4	1	1
7	4	0	3	0	0	1	0	0	0	0	1	24.5	13	0	0	0	0	0	0	40	2	1	0	0	0	1	3	4	1	1
1	1	0	0	0	0	1	0	0	0	0	0	33.5	2	0	0	0	2	0	0	40	2	1	0	0	0	1	3	1	1	1
2	2	0	0	0	0	1	1	1	0	0	0	34.5	2	8	0	0	1	0	0	36	2	1	11	0	0	1	2	4	1	1
5	6	0	0	0	0	1	0	0	0	0	0	21.1	0	0	0	0	0	0	0	41	2	1	0	0	0	1	2	4	1	1
3	3	0	0	0	0	1	0	0	0	0	0	26.3	7	0	0	0	0	0	0	39	2	1	0	0	0	1	3	4	1	1
3	3	0	0	0	0	1	0	0	0	0	0	30	2	5	19	0	1	0	0	37	2	1	18	0	0	1	3	4	1	1
7	5	2	1	0	0	1	0	0	0	0	0	30.5	2	8	22	5	0	0	0	35	1	1	4	0	0	1	1	4	1	1
3	3	0	0	0	1	1	0	0	0	0	0	28	0	0	0	0	0	0	0	39	2	1	28	0	0	1	4	4	1	1
1	1	0	0	0	0	1	0	0	1	0	0	18.5	0	0	0	0	0	0	0	41	2	1	4	0	0	1	3	1	1	1
4	4	0	0	0	0	1	0	0	0	0	0	41	2	0	0	0	0	0	0	41	2	1	0	0	0	1	3	4	1	1
1	1	0	0	0	0	1	0	0	0	0	0	31	2	0	0	0	0	0	0	40	2	1	4	18	0	1	3	1	1	1
3	3	0	0	0	0	1	0	0	0	0	0	43.8	2	8	0	0	0	0	0	37	1	1	18	0	0	1	2	4	1	1
1	2	0	0	0	1	1	1	2	1	0	1	30	2	23	0	0	0	0	0	36	1	1	0	0	0	1	2	1	1	1
4	3	0	1	0	0	1	0	0	0	0	1	33.5	2	9	5	0	0	0	0	40	1	1	0	0	0	1	1	4	1	1
3	4	0	0	0	0	1	0	0	0	0	0	30.5	2	9	0	0	0	0	0	38	1	1	0	0	0	1	1	4	1	1
3	4	0	0	0	0	1	0	0	1	0	0	25	9	22	0	0	0	0	0	34	1	1	5	0	0	1	1	4	1	1
1	1	0	0	0	0	1	1	2	0	0	0	37	2	0	0	0	7	0	0	37	1	1	4	26	0	1	1	1	1	1
1	1	0	0	0	0	1	0	0	0	0	1	27	0	0	0	0	0	0	0		1	1	4	0	0	1	2	1	1	1
2	2	0	0	0	0	1	0	0	0	0	0	49	2	0	0	0	0	0	0	39	2	1	0	0	0	1	3	4	1	1
2	2	0	0	0	0	1	0	0	0	0	0		0	0	0	0	5	0	0		2	1	4	0	0	1	3	4	1	1
5	4	0	1	0	0	1	0	0	0	0	0	47	2	0	0	0	0	0	0	38	2	1	0	0	0	1	3	4	1	1
1	1	0	0	0	0	1	0	0	0	0	0	24	0	0	0	0	0	0	0	39	2	1	0	0	0	1	2	1	1	1
2	2	0	0	0	0	1	0	0	0	0	0	34	2	0	0	0	0	0	0	37	2	1	4	0	0	1	3	4	1	1
2	1	0	1	0	0	0	0	0	1	0	0	40.5	2	0	0	0	0	0	0	39	2	1	2	0	0	1	3	1	1	1
3	2	0	1	0	0	0	0	0	0	0	0		0	0	0	0	0	0	0	35	2	1	17	0	0	1	3	4	1	1
1	1	0	0	0	1	1	1	1	0	0	0	25	0	0	0	0	0	0	0	38	2	1	4	0	0	1	2	1	1	1
5	3	0	0	2	0	0	0	0	0	0	0	28	0	0	0	0	1	0	0	39	1	1	26	0	0	1	1	4	1	1
2	2	0	0	0	0	1	1	1	0	0	0	37	2	7	0	0	0	0	0	38	2	1	0	0	0	1	3	2	1	1
1	1	0	0	0	0	1	0	0	0	0	0	31	2	0	0	0	0	0	0	39	1	1	4	0	0	1	2	1	1	1
1	1	0	0	0	0	1	0	0	0	0	0	29	0	0	0	0	0	0	0	40	1	1	4	0	0	1	2	1	1	1
1	1	0	0	0	0	1	0	0	0	0	1	41.4	2	0	0	0	0	0	0	39	1	1	26	0	0	1	2	1	1	1
2	2	0	0	0	0	1	1	1	0	0	0	29.1	0	0	0	0	0	0	0	38	1	1	21	23	0	1	3	4	1	1
2	2	0	0	0	0	1	0	0	0	0	0	34	2	5	0	0	1	0	0	38	2	1	2	0	0	1	3	4	1	1
1	1	0	0	0	0	1	0	0	1	0	0	21.5	0	0	0	0	0	0	0	25	2	1	5	0	0	1	2	1	1	1
3	3	0	0	0	0	1	1	1	0	0	0	32	2	5	0	0	0	0	0		2	1	0	0	0	1	3	4	1	1
1	1	0	0	0	0	1	0	0	0	0	0	41	2	0	0	0	0	0	0	41	2	1	0	0	0	1	3	1	1	1
2	2	0	0	0	0	1	0	0	0	0	0	28.1	0	0	0	0	0	0	0		2	1	4	0	0	1	3	4	1	1
1	1	0	0	0	0	1	0	0	0	0	0	22	0	0	0	0	0	0	0	39	2	1	4	0	0	1	3	1	1	1
4	5	0	0	0	0	1	0	0	0	0	0	35	2	8	5	0	1	0	0	35	1	1	18	0	0	1	1	4	1	1
1	1	0	0	0	0	1	0	0	0	0	0	42	2	0	0	0	0	0	0	41	1	1	4	0	0	1	2	1	1	1
5	4	0	1	0	0	1	0	0	1	0	0	28	12	0	0	0	0	0	0	38	1	1	0	0	0	1	1	4	1	1
3	3	0	0	0	0	1	0	0	0	0	0	22	8	7	0	0	0	0	0	40	1	1	0	0	0	1	2	3	1	1
2	1	0	1	0	0	1	0	0	1	0	0	35.5	2	0	0	0	0	0	0	40	1	1	0	0	0	1	3	0	1	1
2	2	0	0	0	0	1	0	0	0	0	1	40	2	0	0	0	0	0	0	39	1	1	0	0	0	1	3	4	1	1
2	2	0	0	0	0	1	0	0	0	0	0	45	2	8	0	0	0	0	0	38	1	1	2	0	0	1	1	4	1	1
3	3	0	0	0	0	1	0	0	0	0	0	24	0	0	0	0	0	0	0	37	1	1	23	0	0	1	3	4	1	1
1	1	0	0	0	0	1	0	0	0	0	0	27	0	0	0	0	0	0	0	41	1	1	4	0	0	1	3	1	1	1
1	1	0	0	0	0	1	0	0	0	0	0	24	20	0	0	0	12	0	0	42	1	1	0	0	0	1	3	1	1	1
4	5	0	0	0	1	1	1	1	0	0	0	31	2	8	7	0	0	0	0	32	1	1	3	0	0	1	2	4	1	1
6	5	0	1	0	1	0	0	0	0	0	0	20.4	0	0	0	0	0	0	0	38	1	1	4	7	0	1	1	2	1	1
2	2	0	0	0	0	1	0	0	0	0	0	43.5	2	0	0	0	0	0	0	41	2	1	0	0	0	1	3	4	1	1
1	1	0	0	0	0	1	0	0	1	0	0	30	2	0	0	0	0	0	0	40	2	1	4	26	0	1	3	1	1	1
2	3	0	0	0	0	1	0	0	0	0	0	28.5	22	0	0	0	0	0	0	38	2	1	0	0	0	1	3	4	1	1
5	5	0	0	0	0	1	0	0	1	0	0	22.5	7	16	0	0	0	0	0	39	2	1	0	0	0	1	3	4	1	1
1	1	0	0	0	0	1	0	0	1	0	0	29.7	0	0	0	0	0	0	0	39	2	1	4	0	0	1	2	1	1	1
2	2	0	0	0	1	1	0	0	0	0	1	27	0	0	0	0	0	0	0	40	2	1	0	0	0	1	3	4	1	1
2	2	0	0	0	0	1	0	0	0	0	0	34	2	0	0	0	0	0	0	37	2	1	0	0	0	1	3	4	1	1
4	4	0	0	0	0	1	0	0	0	0	0	42	2	5	0	0	0	0	0	41	2	1	0	0	0	1	3	4	1	1
5	4	1	0	0	0	1	0	0	0	0	0	31	2	8	15	5	0	0	0	39	2	1	0	0	0	1	2	4	1	1
1	1	0	0	0	0	1	0	0	1	0	0	30	2	0	0	0	0	0	0	38	2	1	0	0	0	1	2	1	1	1
4	4	0	0	0	0	1	0	0	0	0	0	49	2	7	0	0	1	0	0	39	1	1	0	0	0	1	3	4	1	1
3	3	0	0	0	0	1	0	0	0	0	0	32	2	9	0	0	0	0	0	39	1	1	4	0	0	1	1	4	1	1
3	3	0	0	0	0	1	0	0	1	0	0	44	2	8	5	0	0	0	0	38	1	1	2	0	0	1	1	4	1	1
3	3	0	0	0	0	1	0	0	0	0	1	47.5	2	9	5	0	0	0	0	39	1	1	4	0	0	1	1	4	1	1
3	3	0	0	0	0	1	0	0	0	0	0	32.4	2	5	0	0	0	0	0	38	1	1	2	0	0	1	1	4	1	1
3	4	0	0	0	1	1	0	0	1	0	0	47.7	2	9	0	0	0	0	0	38	1	1	4	0	0	1	1	3	1	1
4	4	0	1	0	0	1	1	1	1	0	1	52.8	2	8	0	0	0	0	0	34	1	1	3	0	0	1	1	4	1	1
6	4	1	1	0	0	1	0	0	0	0	0	32	2	9	5	0	0	0	0	39	1	1	0	0	0	1	3	4	1	1
5	2	2	1	0	0	1	0	0	1	0	0		0	0	0	0	0	0	0	29	1	1	17	0	0	1	2	4	1	1
3	3	0	0	0	0	1	0	0	0	0	0	33	2	0	0	0	0	0	0	41	1	1	4	0	0	1	1	4	1	1
1	1	0	0	0	0	1	0	0	0	0	0	48	2	0	0	0	0	0	0	38	1	1	4	0	0	1	3	1	1	1
3	2	0	1	0	1	1	0	0	0	0	1	47	2	8	5	0	0	0	0	39	1	1	4	0	0	1	3	4	1	1
3	2	0	1	0	0	1	0	0	0	0	0	28.7	7	0	0	0	0	0	0	30	1	1	3	0	0	1	2	4	1	1
6	4	1	1	0	0	1	0	0	0	0	0	35	2	12	0	0	0	0	0	39	1	1	0	0	0	1	1	4	1	1
4	4	0	0	0	0	1	1	1	0	0	0	31	2	8	0	0	0	0	0	31	1	2	0	0	0	1	3	3	0	1
3	3	0	0	0	0	1	0	0	0	0	1	28.8	7	0	0	0	0	0	0	41	1	1	0	0	0	1	2	4	1	1
3	4	0	0	0	0	1	0	0	0	0	0	41	2	9	5	0	0	0	0	39	1	1	0	0	0	1	1	4	1	1
3	3	0	0	0	0	1	0	0	0	0	0	37.5	2	9	0	0	0	0	0	39	1	1	0	0	0	1	1	4	1	1
3	3	0	0	0	0	1	0	0	0	0	0	43.5	2	0	0	0	0	0	0	41	2	1	0	0	0	1	0	4	1	0
2	2	0	0	0	0	1	0	0	0	0	0	23	8	0	0	0	0	0	0	37	2	1	4	47	0	1	4	4	1	1
2	2	0	0	0	0	1	0	0	0	0	1	41	2	0	0	0	0	0	0	41	2	1	0	0	0	1	3	4	1	1
3	1	0	1	1	0	1	0	0	0	0	0	35	2	0	0	0	0	0	0	38	1	1	4	0	0	1	3	0	1	1
2	2	0	0	0	0	1	0	0	1	0	0	24	0	0	0	0	0	0	0	37	2	1	4	0	0	1	3	4	1	1
4	2	0	2	0	1	1	0	0	0	0	0	42	2	0	0	0	0	0	0	39	1	1	2	0	0	1	3	4	1	1
2	2	0	0	0	0	1	1	1	0	0	0	18.5	0	0	0	0	10	0	0	37	2	1	0	0	0	1	3	4	1	1
2	2	0	0	0	0	1	0	0	0	0	0		8	0	0	0	0	0	0	32	2	1	5	17	0	1	0	4	1	0
3	3	0	0	0	0	1	0	0	0	0	0	33	2	0	0	0	0	0	0	38	2	1	0	0	0	1	3	4	1	1
3	2	1	0	0	0	1	0	0	0	0	0	47	2	0	0	0	0	0	0	40	1	1	0	0	0	1	3	4	1	1
1	1	0	0	0	0	1	0	0	0	0	0	22	0	0	0	0	0	0	0	34	2	1	17	0	0	1	3	1	1	1
2	2	0	0	0	0	1	0	0	0	0	0	27	0	0	0	0	0	0	0	37	2	1	4	0	0	1	3	4	1	1
1	1	0	0	0	0	1	1	1	0	0	0	30.9	2	0	0	0	0	0	0	39	2	1	4	0	0	1	3	1	1	1
4	3	0	1	0	0	1	1	1	0	0	0	21	0	0	0	0	0	0	0	36	1	1	0	0	0	1	3	4	1	1
2	2	0	0	0	0	1	0	0	0	0	0	32.5	2	0	0	0	1	7	0	38	1	1	0	0	0	1	3	4	1	1
1	1	0	0	0	0	1	0	0	0	0	0	54	2	0	0	0	0	0	0		1	1	4	0	0	1	3	1	1	1
1	2	0	0	0	0	1	0	0	0	0	0	21	22	0	0	0	0	0	0	37	1	1	0	0	0	1	2	1	1	1
3	3	0	0	0	0	1	0	0	0	0	0	30.4	2	5	0	0	0	0	0	38	1	1	2	0	0	1	3	4	1	1
2	2	0	0	0	0	1	0	0	0	0	0	48	2	8	0	0	0	0	0	39	1	1	0	0	0	1	3	4	1	1
1	1	0	0	0	0	1	0	0	1	0	0	32	2	0	0	0	0	0	0	41	1	1	23	0	0	1	3	1	1	1
3	2	0	1	0	0	1	0	0	0	0	0	35	2	5	8	0	2	12	0	36	1	1	4	0	0	1	2	4	1	1
1	1	0	0	0	0	1	0	0	1	0	0	23	5	0	0	0	0	0	0	40	1	1	4	0	0	1	3	1	1	1
2	2	0	0	0	0	1	0	0	1	0	0	46	2	0	0	0	0	0	0	40	1	1	4	0	0	1	3	4	1	1
3	1	2	0	0	0	1	0	0	0	0	0	42	2	0	0	0	0	0	0	42	1	1	0	0	0	1	0	1	1	0
4	3	0	1	0	0	1	0	0	0	0	1	35.5	2	5	0	0	1	0	0	39	1	1	0	0	0	1	1	4	1	1
2	2	0	0	0	0	1	0	0	0	0	0		8	0	0	0	0	0	0	38	1	1	0	0	0	1	3	4	1	1
2	2	0	0	0	0	1	0	0	0	0	0	41.1	2	8	11	0	0	0	0	40	1	1	4	0	0	1	2	4	1	1
3	3	0	0	0	0	1	0	0	1	0	0	23	5	0	0	0	1	0	0	38	1	1	0	0	0	1	1	4	1	1
4	4	1	0	0	0	1	0	0	0	0	1	17.5	22	0	0	0	0	0	0	38	1	1	0	0	0	1	1	4	1	1
3	3	0	0	0	0	1	1	1	0	0	0	40.2	2	8	0	0	0	0	0	38	1	1	0	0	0	1	1	4	1	1
4	3	0	1	0	0	1	0	0	1	0	0	47.5	2	8	0	0	0	0	0	35	1	1	1	17	0	1	1	4	1	1
3	2	0	1	0	0	1	0	0	0	0	0	41	2	0	0	0	0	0	0	39	1	1	0	0	0	1	3	4	1	1
5	3	0	2	0	0	1	0	0	0	0	1	49	2	9	0	0	0	0	0	39	1	1	1	0	0	1	3	4	1	1
2	2	0	0	0	0	1	0	0	0	0	0	49	2	7	0	0	1	0	0	41	1	1	0	0	0	1	3	4	1	1
4	4	0	0	0	0	1	0	0	0	0	0	48	2	5	12	0	0	0	0	39	1	1	4	0	0	1	1	4	1	1
2	2	0	0	0	0	1	0	0	0	0	0	30.8	2	5	0	0	0	0	0	36	2	1	2	24	0	1	3	4	1	1
2	1	0	1	0	0	1	0	0	0	0	0	23.8	0	0	0	0	0	0	0	37	2	1	0	0	0	1	3	1	1	1
3	3	0	0	0	0	1	0	0	0	0	0	23.5	0	0	0	0	0	0	0	38	1	1	4	0	0	1	3	4	1	1
2	2	0	0	0	0	1	0	0	0	0	0	27	0	0	0	0	0	0	0	39	1	1	4	0	0	1	3	4	1	1
6	4	0	2	0	0	1	0	0	0	0	0	30	2	5	8	0	0	0	0	37	1	1	4	0	0	1	1	4	1	1
4	3	0	1	0	0	1	1	1	0	0	0	50.2	2	5	0	0	0	0	0	41	1	1	0	0	0	1	2	4	1	1
1	1	0	0	0	0	1	0	0	0	0	1	26	0	0	0	0	0	0	0	31	2	1	5	0	0	1	2	1	1	1
4	4	0	0	0	0	1	1	1	0	0	1	40	2	5	0	0	0	0	0	40	2	1	1	0	0	1	3	4	1	1
3	2	0	1	0	0	1	1	1	0	0	0	32	2	8	15	0	0	0	0	33	1	1	3	0	0	1	3	4	1	1
5	4	1	0	0	0	1	0	0	0	0	1	41	2	0	0	0	0	0	0	41	2	1	0	0	0	1	3	4	1	1
4	4	0	0	0	0	1	1	1	0	0	0	30	2	5	0	0	0	0	0	40	2	1	0	0	0	1	3	4	1	1
4	3	0	1	0	0	1	0	0	0	0	0	27	0	0	0	0	0	0	0	37	2	1	4	0	0	1	3	4	1	1
3	3	0	0	0	0	1	0	0	0	0	0	28	5	0	0	0	0	0	0	40	2	1	0	0	0	1	3	4	1	1
3	3	0	0	0	0	1	0	0	0	0	0	41	2	0	0	0	0	0	0	35	2	1	4	0	0	1	3	4	1	1
2	2	0	0	0	0	1	1	1	0	0	0	20	19	8	7	0	0	0	0	37	1	1	0	0	0	1	3	3	1	1
2	2	0	0	0	0	1	0	0	0	0	1	45	2	8	0	0	5	0	0	39	1	1	0	0	0	1	2	4	1	1
3	3	0	0	0	0	1	0	0	0	0	0	31	9	2	0	0	0	0	0	39	1	1	26	0	0	1	4	4	1	1
2	2	0	0	0	0	1	1	2	0	0	0	38	2	8	5	0	0	0	0	39	1	1	4	0	0	1	3	4	1	1
1	1	0	0	0	0	1	0	0	0	0	0	36	2	0	0	0	0	0	0	41	1	1	4	0	0	1	3	1	1	1
6	5	1	0	0	0	1	1	1	0	0	0	36	2	5	16	0	0	0	0	34	2	1	3	0	0	1	3	4	1	1
2	2	0	0	0	0	1	0	0	0	0	0	44	2	8	0	0	0	0	0	40	2	1	4	0	0	1	3	4	1	1
4	4	0	0	0	0	1	1	2	0	1	0	25	5	0	0	0	0	0	0	37	2	1	26	0	0	1	3	4	1	1
1	1	0	0	0	0	1	0	0	0	0	0	18	0	0	0	0	0	0	0	37	2	1	55	0	0	1	4	1	1	1
5	3	0	2	0	0	1	0	0	0	0	0	41	2	15	21	5	1	0	0	31	2	1	2	5	0	1	3	4	1	1
5	5	0	0	0	0	1	0	0					5	16	4	0	9	0	0	38	2	1	6	0	0	1	3	0	1	1
3	1	0	2	0	0	1	0	0	0	0	0	20	0	0	0	0	0	0	0	39	2	1	18	1	0	1	3	4	1	1
3	3	0	0	0	0	1	0	0	0	0	0	46	5	2	0	0	7	1	0	35	2	1	17	0	0	1	3	4	1	1
3	3	0	0	0	0	1	0	0	0	0	0	51	2	5	0	0	1	0	0	38	2	1	0	0	0	1	3	4	1	1
5	5	0	0	0	0		1	2					4	16	0	0	0	0	0		2	1	4	0	0	1	2	0	1	1
4	4	0	0	0	0	1	0	0	0	0	1	40	2	0	0	0	7	0	0	37	2	1	0	0	0	1	3	4	1	1
6	6	0	0	0	0	1	0	0					16	2	5	0	0	0	0		2	1	5	0	0	1	2	2	1	1
4	5	0	0	0	0	1	1	1	0	0	0	32	2	23	0	0	23	29	0	39	2	1	0	0	0	1	2	4	1	1
3	4	0	0	0	0	1	0	0	0	0	1	41	5	2	8	0	0	0	0		2	1	0	0	0	1	4	4	1	1
3	3	0	0	0	0	1	0	0	0	0	0	47	5	2	4	0	0	0	0		2	1	4	0	0	1	2	4	1	1
3	3	0	0	0	0	1	1	1	0	0	0	27	5	0	0	0	0	0	0	40	2	1	37	0	0	1	3	4	1	1
2	2	0	0	0		1	0	0	0	0	0		17	0	0	0	0	0	0	32	2	1	17	5	0	1	2	4	1	1
5	5	0	0	0	0	0	0	0	0	0	0	30	16	2	0	0	9	0	0	42	2	1	4	0	0	1	0	4	1	0
1	1	0	0	0	0	1	0	0	0	0	0	19	0	0	0	0	9	0	0	41	2	1	4	0	0	1	3	1	1	1
3	2	0	1	0	0	1	0	0	0	0	0	22	0	0	0	0	0	0	0	34	1	1	13	14	48	1	3	3	1	1
3	4	0	0	0	0	1	1	1	0	0	0	32	22	2	0	0	0	0	0	38	2	1	0	0	0	1	3	4	1	1
1	1	0	0	0	0	1	0	0	0	0	0	43	2	0	0	0	0	0	0	38	2	1	4	1	0	1	3	1	1	1
4	4	0	0	0	0	1	1	1	0	0	0	40	2	0	0	0	2	0	0	39	2	1	4	0	0	1	0	4	1	0
3	3	0	0	0	1	1	0	0	1	1	0	25	5	0	0	0	0	0	0	40	2	1	4	0	0	1	1	4	1	1
4	4	0	0	0	0	1	0	0	0	0	0	41	5	2	0	0	0	0	0	41	2	1	0	0	0	1	3	4	1	1
4	4	0	0	0	0	1	1	1	0	0	0	29	0	0	0	0	2	0	0	41	2	1	0	0	0	1	3	4	1	1
3	2	0	1	0	0	1	1	1	0	0	0	24	0	0	0	0	0	0	0	39	2	1	30	0	0	1	3	4	1	1
4	3	0	1	0	0	1	0	0	0	0	0	42	2	0	0	0	0	0	0	42	2	1	0	0	0	1	2	2	1	1
3	3	0	0	0	0	1	0	0	0	0	0	28	0	0	0	0	0	0	0	38	2	1	34	0	0	1	3	4	1	1
3	3	0	0	0	0	1	0	0	0	0	0	26	0	0	0	0	11	22	0	40	2	1	0	0	0	1	0	4	1	0
1	1	0	0	0	0	1	0	0	0	0	0		4	0	0	0	0	0	0		2	1	4	0	0	1	2	1	1	1
3	2	0	1	0	0	1	0	0	0	0	0	26	0	0	0	0	0	0	0	41	2	1	4	0	0	1	3	3	1	1
6	3	0	1	1	0	1	0	0	0	0	0	41	2	0	0	0	0	0	0	36	2	1	0	0	0	1	3	4	1	1
9	6	0	3	0	0	1	0	0	1	0	1		5	16	18	21	1	0	0	37	2	1	32	0	0	1	3	4	1	1
2	2	0	0	0	0	1	0	0	0	0	1	52	2	8	0	0	0	0	0	38	1	1	2	1	0	1	1	4	1	1
1	1	0	0	0	0	1	0	0	0	0	1	27	0	0	0	0	0	0	0	41	2	1	4	0	0	1	2	1	1	1
3	2	0	1	0	0	1	1	2	0	0	0	32	5	2	0	0	0	0	0	39	2	1	2	0	0	1	3	4	1	1
2	2	0	0	0	0	1	0	0	0	0	0	28	5	0	0	0	0	0	0	38	2	1	2	0	0	1	3	4	1	1
2	2	0	0	0	0	1	1	1	0	0	1	33	2	0	0	0	0	0	0	37	2	1	2	4	0	1	0	4	1	0
2	2	0	0	0	0	1	0	0	1	0	0	37	2	0	0	0	1	0	0	34	2	1	2	26	4	1	3	4	1	1
5	4	0	1	0	0	1	0	0	1	0	0	27	5	0	0	0	0	0	0	37	2	1	4	0	0	1	3	4	1	1
3	3	0	0	0	0	1	0	0	0	0	0	30	2	0	0	0	0	0	0	41	2	1	4	0	0	1	3	4	1	1
3	4	0	0	0	0	1	0	0	0	0	1	23	8	0	0	0	0	0	0	38	2	1	0	0	0	1	3	4	1	1
3	3	0	0	0	0	1	0	0	1	0	0	26	8	0	0	0	0	0	0	39	2	1	4	0	0	1	3	4	1	1
1	1	0	0	0	0	1	0	0	0	0	1	41	2	0	0	0	0	0	0	40	1	1	4	29	0	1	2	1	1	1
1	1	0	0	0	0	1	0	0	0	0	0	31	2	0	0	0	27	0	0	36	2	1	4	0	0	1	3	1	1	1
3	3	0	0	0	0	1	0	0	1	0	0	17	5	0	0	0	0	0	0	37	2	1	4	0	0	1	3	4	1	1
2	2	0	0	0	0	1	0	0	0	0	0	25	0	0	0	0	0	0	0	40	2	1	4	0	0	1	3	4	1	1
5	5	0	0	0	0	1	0	0	0	0	0	35	2	16	9	0	0	0	0	40	1	1	21	0	0	1	1	4	1	1
4	2	1	1	1	0	1	1	1	0	0	0	41	2	8	0	0	1	0	0	38	1	1	11	0	0	1	1	4	1	1
4	3	1	0	0	0	1	0	0	0	0	0	31	2	0	0	0	0	0	0	39	1	1	2	0	0	1	3	4	1	1
6	3	0	3	0	0	1	0	0	1	0	0	23	18	15	0	0	0	0	0	37	2	1	2	0	0	1	0	4	1	0
4	4	1	0	0	0	1	0	0	0	0	0	32	2	22	0	0	0	0	0	37	2	1	0	0	0	1	0	4	1	0
2	2	0	0	0	0	1	0	0	0	0	0	27	0	0	0	0	0	0	0	36	2	1	4	0	0	1	3	4	1	1
3	2	0	1	0	0	1	1	1	0	0	0	57	5	2	0	0	0	0	0	40	2	1	0	0	0	1	3	4	1	1
4	4	0	0	0	0	1	0	0	0	0	0	47	2	0	0	0	0	0	0	41	1	1	4	0	0	1	1	4	1	1
3	3	0	0	0	0	1	0	0	1	0	0	16	9	0	0	0	0	0	0	38	1	1	0	0	0	1	1	4	1	1
1	2	0	0	0	0	1	0	0	0	0	0	34	2	22	0	0	0	0	0	37	1	1	0	0	0	1	3	1	1	1
5	3	0	1	1	1	1	0	0	0	0	0	32	2	9	0	0	0	0	0	38	1	1	0	0	0	1	1	4	1	1
2	1	0	1	0	0	1	0	0	0	0	0	25	0	0	0	0	0	0	0	31	1	1	3	0	0	1	3	0	1	1
1	1	0	0	0				0	0	0	0		4	0	0	0	0	0	0	38	1	1	4	0	0	1	1	1	1	1
2	2	0	0	0	0	1	1	1	0	0	1	42	2	8	0	0	0	0	0	39	1	1	0	0	0	1	3	4	1	1
3	3	0	1	0	0	1	0	0	1	0	0	43	2	8	23	0	1	0	0	32	1	1	11	0	0	1	3	4	1	1
1	1	0	0	0	0	1	0	0	0	0	0	23	0	0	0	0	0	0	0	40	1	1	4	0	0	1	2	1	1	1
5	5	0	0	0	0	1	1	1	0	0	0	35	2	16	0	0	1	0	0		2	1	11	0	0	1	2	3	1	1
1	1	0	0	0	0	1	1	1	0	0	1	23	0	0	0	0	0	0	0	28	2	2	49	0	0	1	1	1	0	1
5	5	0	0	0	0	1	1	2	0	0	1	26	5	16	0	0	0	0	0	38	2	2	23	0	0	1	1	4	0	1
2	2	0	1	0	0	1	0	0	0	0	0	23	22	0	0	0	0	0	0	31	2	1	5	0	0	1	2	0	1	1
2	2	0	0	0	0	1	0	0	1	0	0	22	0	0	0	0	0	0	0	30	2	1	5	0	0	1	2	3	1	1
1	1	0	0	0	0	1	0	0	0	0	0	36	2	0	0	0	0	0	0	38	2	1	4	0	0	1	3	1	1	1
1	1	0	0	0	0	1	0	0	0	0	1	32	2	0	0	0	0	0	0	31	2	1	17	5	0	1	2	1	1	1
2	2	0	0	0	0	1	0	0					0	0	0	0	0	0	0	34	2	1	4	0	0	1	2	0	1	1
3	4	0	0	0	0	1	1	1	0	0	0	30	2	22	5	0	0	0	0	37	2	1	0	0	0	1	4	4	1	1
4	4	0	0	0	0	1	0	0					4	0	0	0	0	0	0		2	1	34	0	0	1	3	0	1	1
1	1	0	0	0	0	1	0	0	0	0	0	24	0	0	0	0	0	0	0	41	2	1	0	0	0	1	3	1	1	1
3	2	1	0	0	0	1	0	0	0	0	1	23	0	0	0	0	0	0	0	34	2	1	4	0	0	1	3	4	1	1
8	6	0	2	0	0	1	0	0					5	16	0	0	1	0	0		2	1	2	11	0	1	3	0	1	1
3	2	0	1	0	0	1	0	0	0	0	1	42	2	8	0	0	0	0	0	38	1	1	0	0	0	1	1	4	1	1
3	2	1	0	0	0	1	0	0	0	0	0	33	2	8	0	0	1	0	0	31	1	1	11	0	0	1	1	4	1	1
2	2	0	0	0	0	1	0	0	0	0	0	61	2	8	0	0	0	0	0	40	1	1	0	0	0	1	1	4	1	1
1	1	0	0	0	0	1	0	0	1	0	0	21	0	0	0	0	0	0	0	40	2	1	4	0	0	1	2	1	1	1
1	1	0	0	0	0	1	0	0	0	0	0	22	0	0	0	0	0	0	0	41	1	1	29	0	0	1	2	1	1	1
1	1	0	0	0	0	1	0	0	0	0	0	26	7	0	0	0	0	0	0	29	2	1	5	0	0	1	3	1	1	1
3	1	0	2	0	0	1	0	0	0	0	0	38	2	0	0	0	0	0	0	28	2	1	5	0	0	1	3	4	1	1
2	2	0	0	0	0	1	0	0	1	0	0	17	0	0	0	0	0	0	0	28	2	1	5	0	0	1	2	4	1	1
5	3	0	2	0	0	1	0	0	0	0	0	33	2	0	0	0	0	0	0	32	2	1	5	0	0	1	2	4	1	1
4	2	1	1	0	0	1	0	0	0	0	0	50	5	2	8	0	0	0	0		1	1	0	0	0	1	1	4	1	1
2	2	0	0	0	0	1	0	0	0	0	0	45	2	8	0	0	0	0	0	39	1	1	0	0	0	1	3	4	1	1
4	4	0	0	0	0	1	1	1	0	0	0	18	5	0	0	0	1	0	0	39	1	1	0	0	0	1	1	4	1	1
2	1	0	1	0	0	1	1	1	0	0	1	47	2	0	0	0	0	0	0	41	1	1	0	0	0	1	3	0	1	1
4	3	0	1	0	0	1	1	1	0	0	0	35	2	9	0	0	0	0	0	39	1	1	0	0	0	1	1	4	1	1
2	2	0	0	0	0	1	0	0	0	0	0	46	2	8	0	0	0	0	0	39	1	1	0	0	0	1	2	4	1	1
5	5	0	0	0	0	1	0	0	0	0	0	42	2	16	8	0	0	0	0	35	1	1	4	0	0	1	1	4	1	1
3	3	0	0	0	0	1	0	0	0	0	0	35	5	2	9	0	0	0	0	38	1	1	0	0	0	1	1	4	1	1
1	1	0	0	0	0	1	0	0	0	0	0	31	2	0	0	0	0	0	0	28	2	1	17	5	0	1	2	1	1	1
1	1	0	0	0	0	1	0	0	0	0	0	20	0	0	0	0	0	0	0	39	2	1	4	13	0	1	2	1	1	1
2	2	0	0	0	0	1	0	0	0	0	1	41	2	0	0	0	0	0	0	37	2	1	4	0	0	1	2	4	1	1
3	2	0	1	0	0	1	0	0	0	0	0	45	2	0	0	0	0	0	0	38	2	1	0	0	0	1	3	4	1	1
1	1	0	0	0	0	1	0	0	0	0	0	42	2	0	0	0	0	0	0	41	2	1	0	0	0	1	3	1	1	1
1	1	0	0	0	0	1	0	0	0	0	0		0	0	0	0	0	0	0	40	1	1	0	0	0	1	2	1	1	1
3	2	0	1	0	0	1	0	0	0	0	0	41	2	0	0	0	0	0	0	39	2	1	0	0	0	1	3	4	1	1
3	2	0	1	0	0	1	0	0	0	0	0	45	2	0	0	0	0	0	0	38	2	1	0	0	0	1	3	4	1	1
4	4	0	0	0	0	1	0	0	0	0	0	35	5	2	0	0	0	0	0	38	2	1	2	0	0	1	2	4	1	1
2	1	0	1	0	0	1	0	0	0	0	0	26	0	0	0	0	0	0	0	40	2	1	4	0	0	1	2	1	1	1
1	1	0	0	0	0	1	0	0	0	0	0		0	0	0	0	0	0	0	31	2	1	17	5	0	1	3	1	1	1
3	3	0	0	0	0	1	0	0	0	0	0	46	2	0	0	0	0	0	0	42	2	1	0	0	0	1	3	3	1	1
4	4	0	0	0	0	1	0	0	0	0	0	28	0	0	0	0	0	0	0	38	2	1	2	0	0	1	3	3	1	1
2	2	0	0	0	0	1	0	0	0	0	0	43	2	0	0	0	0	0	0	37	2	1	0	0	0	1	2	4	1	1
2	2	0	0	0	0	1	0	0	0	0	0	32	7	2	0	0	0	0	0	39	2	1	0	0	0	1	2	3	1	1
5	3	0	2	0	0	1	0	0	0	0	0	25	0	0	0	0	0	0	0	39	2	1	2	0	0	1	3	4	1	1
2	2	0	0	0	0	1	1	1	0	0	0	22	0	0	0	0	0	0	0	41	2	1	4	0	0	1	3	4	1	1
3	3	0	0	0	0	1	0	0	1	0	0	17	7	0	0	0	0	0	0	36	2	1	0	0	0	1	2	4	1	1
3	3	0	0	0	0	1	1	1	0	0	0	34	2	0	0	0	0	0	0	37	2	1	18	0	0	1	2	4	1	1
3	3	0	0	0	0	1	0	0	0	0	0	53	2	0	0	0	7	0	0	38	2	1	0	0	0	1	2	4	1	1
2	2	0	0	0	0	1	0	0	0	0	0	31	2	0	0	0	0	0	0	41	2	1	23	0	0	1	3	3	1	1
5	3	0	2	0	0	1	1	1	0	0	1	44	2	8	5	0	0	0	0	40	2	1	0	0	0	1	3	4	1	1
1	1	0	0	0	0	1	0	0	0	0	0	25	0	0	0	0	0	0	0	38	2	1	0	0	0	1	3	1	1	1
2	2	0	0	0	0	1	1	1	0	0	0	25	11	8	5	0	0	0	0	41	2	1	0	0	0	1	3	4	1	1
1	1	0	0	0	0	1	0	0	0	0	0	29	0	0	0	0	0	0	0	41	1	1	10	0	0	1	1	1	1	1
8	4	0	1	0	0	1	0	0	0	0	0	33	2	8	5	0	0	0	0	38	1	1	0	0	0	1	1	4	1	1
2	2	0	0	0	0	1	0	0	0	0	0	42	2	8	0	0	0	0	0	41	1	1	0	0	0	1	3	4	1	1
2	2	0	0	0	0	1	0	0	0	0	0	37	5	2	8	0	0	0	0	38	1	1	2	26	0	1	3	4	1	1
4	4	0	0	0	0	1	0	0	0	0	0	38	5	2	9	0	1	0	0	38	1	1	11	0	0	1	1	4	1	1
2	2	0	0	0	0	1	1	1	0	0	0	29	0	0	0	0	7	0	0	36	1	1	1	4	0	1	1	4	1	1
2	2	0	0	0	0	1	0	0	0	0	0	41	2	0	0	0	1	7	0	38	1	1	0	0	0	1	3	3	1	1
4	3	0	0	1	0	1	1	2	0	0	0	33	5	2	9	0	1	0	0	39	1	1	0	0	0	1	1	4	1	1
2	2	0	0	0	0	1	0	0	0	0	0	23	8	5	0	0	5	0	0	39	1	1	0	0	0	1	3	4	1	1
2	2	0	0	0	0	1	0	0	0	0	0	16	0	0	0	0	8	0	0	40	2	1	22	0	0	1	3	4	1	1
5	5	0	0	0	0	1	0	0	0	0	0	26	5	25	16	0	0	0	0	39	1	1	0	0	0	1	1	4	1	1
2	1	0	1	0	0	1	0	0	0	0	0	37	2	0	0	0	0	0	0	40	2	1	1	37	0	1	0	1	1	0
2	2	0	0	0	0	1	0	0	0	0	1	38	2	0	0	0	1	0	0	40	2	1	22	0	0	1	2	4	1	1
1	1	0	0	0	0	1	1	1	1	0	1	34	2	0	0	0	2	0	0	38	2	1	0	0	0	1	2	1	1	1
5	4	0	1	0	0	1	0	0	0	0	0	41	2	0	0	0	0	0	0	40	2	1	0	0	0	1	3	4	1	1
2	2	0	0	0	0	1	0	0	1	0	0	38	2	0	0	0	0	0	0	37	2	1	1	4	0	1	4	4	1	1
2	2	0	0	0	0	1	0	0	0	0	0	31	2	8	0	0	5	0	0	33	2	1	5	0	0	1	3	4	1	1
4	4	0	0	0	0	1	0	0	0	0	0	19	0	0	0	0	0	0	0	32	2	1	5	0	0	1	3	4	1	1
3	2	0	1	0	0	1	0	0	0	0	0	28	8	0	0	0	0	0	0	41	2	1	51	0	0	1	2	3	1	1
4	3	0	1	0	0	1	1	1	0	0	0	36	5	2	7	0	1	4	0	38	2	1	0	0	0	1	3	4	1	1
2	2	0	0	0	0	1	0	0	0	0	0	24	0	0	0	0	9	0	0	39	2	1	0	0	0	1	3	4	1	1
4	4	0	0	0	0	1	1	1	0	0	0	38	5	2	0	0	0	0	0		2	1	34	52	0	1	3	4	1	1
1	1	0	0	0	0	1	0	0	0	0	0	31	2	0	0	0	0	0	0	28	1	1	17	0	0	1	3	1	1	1
1	1	0	0	0	0	1	0	0	0	0	1	28	0	0	0	0	0	0	0	33	1	1	7	0	0	1	2	1	1	1
2	2	0	0	0	0	1	0	0	0	0	1	41	2	8	0	0	0	0	0	36	1	1	0	0	0	1	0	4	1	0
3	3	0	0	0	0	1	0	0	0	0	0	40	2	9	0	0	0	0	0	39	1	1	0	0	0	1	2	4	1	1
3	3	0	0	0	0	1	0	0	0	0	0	25	0	0	0	0	0	0	0	41	2	1	4	0	0	1	3	4	1	1
2	2	0	0	0	0	1	0	0	0	0	0	42	2	0	0	0	0	0	0	41	2	1	0	0	0	1	2	4	1	1
3	2	0	1	0	1	1	0	0	1	0	0	26	0	0	0	0	0	0	0	39	2	1	0	0	0	1	3	4	1	1
2	1	0	0	1	0	1	0	0	0	0	0	40	2	0	0	0	0	0	0	41	2	1	22	0	0	1	3	4	1	1
5	4	0	1	0	0	1	1	1	0	0	0	28	7	5	0	0	0	0	0	39	2	1	0	0	0	1	3	4	1	1
3	2	0	1	0	0	1	0	0	1	0	0	41	2	0	0	0	0	0	0	39	2	1	0	0	0	1	3	4	1	1
4	3	1	0	0	0	1	0	0	0	0	0	31	2	5	0	0	1	0	0	36	2	1	2	0	0	1	2	4	1	1
2	2	0	1	0	0	1	0	0	0	0	1	25	22	0	0	0	0	0	0	37	2	1	28	0	0	1	2	0	1	1
2	2	0	0	0	0	1	0	0	0	0	0	34	2	0	0	0	0	0	0	41	2	1	21	0	0	1	3	4	1	1
4	2	0	1	1	0	1	0	0	0	0	0	46	2	0	0	0	0	0	0	40	2	1	18	0	0	1	3	4	1	1
1	1	0	0	0	0	1	0	0	0	0	0	41	2	0	0	0	0	0	0	39	2	1	0	0	0	1	3	1	1	1
2	2	0	0	0	0	1	0	0	0	0	0	46	2	0	0	0	1	0	0	40	2	1	0	0	0	1	3	4	1	1
3	3	0	0	0	0	1	0	0	0	0	0	33	2	5	0	0	0	0	0	35	1	1	2	18	0	1	3	4	1	1
4	4	0	0	0	0	1	0	0	0	0	0	35	2	9	0	0	0	0	0	36	1	1	1	0	0	1	2	2	1	1
1	1	0	0	0	0	1	0	0	0	0	0	31	2	0	0	0	0	0	0	28	1	1	17	0	0	1	3	1	1	1
4	4	0	0	0	0	1	1	1	0	0	1	51	2	8	0	0	0	0	0	36	1	1	4	0	0	1	2	4	1	1
4	4	0	0	0	0	1	1	1	0	0	0	26	5	0	0	0	7	0	0	36	1	1	18	0	0	1	1	4	1	1
5	5	0	0	0	0	1	1	1	0	0	0	29	8	16	5	0	0	0	0	40	1	1	0	0	0	1	2	3	1	1
5	5	0	0	0	0	1	0	0	0	0	0	33	9	16	5	0	0	0	0	37	1	1	0	0	0	1	1	4	1	1
4	3	1	0	0	0	1	1	1	0	0	0	36	5	2	0	0	7	1	0	38	1	1	0	0	0	1	1	4	1	1
4	4	0	0	0	0	1	1	1	0	0	0		0	0	0	0	24	0	0	39	2	1	0	0	0	1	2	3	1	1
1	1	0	0	0	0	1	0	0	0	0	1	42	2	0	0	0	0	0	0	40	2	1	0	0	0	1	3	1	1	1
2	2	0	0	0	0	1	0	0	0	0	0	29	0	0	0	0	25	0	0	39	2	1	4	0	0	1	4	4	1	1
4	2	1	1	0	0	1	0	0	0	0	0	29	5	0	0	0	0	0	0	38	2	1	2	0	0	1	3	4	1	1
3	3	0	0	0	0	1	0	0	0	0	0	23	0	0	0	0	0	0	0	37	2	1	4	0	0	1	3	4	1	1
4	4	0	0	0	0	1	0	0	0	0	0	30	2	0	0	0	0	0	0		2	1	17	5	0	1	3	4	1	1
2	2	0	0	0	0	1	0	0	0	0	0	26	0	0	0	0	7	0	0	38	2	1	0	0	0	1	3	4	1	1
5	5	0	0	0	0	1	1	1	0	0	0	27	5	0	0	0	7	0	0	38	2	1	0	0	0	1	2	4	1	1
1	1	0	0	0	0	1	0	0	0	0	0	26	0	0	0	0	0	0	0	38	2	1	0	0	0	1	0	1	1	0
2	2	0	0	0	0	1	0	0	0	0	0	34	2	0	0	0	0	0	0	37	2	1	0	0	0	1	3	4	1	1
2	2	0	0	0	0	1	1	1	0	0	0	40	2	0	0	0	0	0	0	40	2	1	4	0	0	1	3	4	1	1
1	1	0	0	0	0	1	0	0	1	0	0	20	0	0	0	0	2	0	0	38	2	1	4	0	0	1	2	1	1	1
1	1	0	0	0	0	1	0	0	0	0	0	54	2	0	0	0	0	0	0	38	2	1	0	0	0	1	3	1	1	1
2	2	0	0	0	0	1	0	0	1	0	0	39	2	0	0	0	7	1	0	38	2	1	0	0	0	1	3	4	1	1
1	1	0	0	0	0	1	0	0	0	0	0	32	2	0	0	0	0	0	0		2	1	4	0	0	1	2	1	1	1
6	3	1	2	0	0	1	0	0	0	0	0	33	2	5	8	0	0	0	0	34	2	1	2	4	53	1	3	4	1	1
4	4	0	0	0	0	1	0	0	0	0	0	29	9	0	0	0	5	0	0	38	1	1	4	0	0	1	2	3	1	1
1	1	0	0	0	0	1	0	0	0	0	0	42	5	2	0	0	1	0	0	39	1	1	11	0	0	1	4	1	1	1
1	1	0	0	0	0	1	0	0	0	0	0	34	2	0	0	0	0	0	0	39	1	1	4	0	0	1	2	1	1	1
1	1	0	0	0	0	1	0	0	0	0	0	50	2	0	0	0	0	0	0	41	1	1	4	0	0	1	3	1	1	1
3	3	0	0	0	0	1	0	0	0	0	1	26	0	0	0	0	0	0	0	28	1	1	3	0	0	1	3	4	1	1
1	1	0	0	0	0	1	0	0	0	0	1	41	2	0	0	0	0	0	0	40	2	1	0	0	0	1	3	1	1	1
2	2	0	0	0	0	1	1	2	0	0	0	44	2	0	0	0	0	0	0	36	2	1	0	0	0	1	3	3	1	1
4	3	0	1	0	0	1	0	0	0	0	0	22	5	0	0	0	0	0	0	37	2	1	4	0	0	1	3	4	1	1
3	3	0	0	0	0	1	0	0	0	0	0	45	2	0	0	0	0	0	0	41	2	1	0	0	0	1	3	4	1	1
1	1	0	0	0	0	1	0	0	0	0	0	26	6	0	0	0	0	0	0	40	2	1	21	0	0	1	3	1	1	1
4	3	0	1	0	0	1	0	0	0	1	0	18	0	0	0	0	0	0	0	38	2	1	4	0	0	1	2	4	1	1
1	1	0	0	0	0	1	0	0	0	0	0	25	0	0	0	0	0	0	0	39	2	1	4	10	0	1	3	1	1	1
4	3	1	0	0	0	1	1	1	0	0	1	41	5	2	0	0	26	0	0	40	2	1	4	0	0	1	4	4	1	1
4	4	0	0	0	0	1	1	1	0	0	0		8	0	0	0	2	0	0	38	2	1	26	0	0	1	2	4	1	1
3	1	0	2	0	0	1	0	0	0	0	0	31	2	0	0	0	0	0	0	38	2	1	17	0	0	1	3	1	1	1
1	1	0	0	0	0	1	0	0	0	0	0	32	2	0	0	0	0	0	0	40	1	1	4	0	0	1	3	1	1	1
2	2	0	0	0	0	1	0	0	0	0	0	43	5	2	0	0	0	0	0	29	1	1	3	0	0	1	1	4	1	1
2	2	0	0	0	0	1	0	0	0	0	0	45	8	2	0	0	0	0	0	39	1	1	1	0	0	1	3	4	1	1
4	2	1	1	0	0	1	0	0	1	0	0	30	2	8	0	0	7	0	0	39	1	1	0	0	0	1	3	4	1	1
3	3	0	0	0	0	1	0	0	0	0	0	40	2	9	0	0	0	0	0	39	1	1	0	0	0	1	1	4	1	1
2	2	0	0	0	0	1	0	0	0	0	0	41	2	9	0	0	0	0	0	37	1	1	0	0	0	1	1	0	1	1
1	1	0	0	0	0	1	0	0	0	0	0	19	0	0	0	0	0	0	0	33	2	1	5	0	0	1	3	1	1	1
1	1	0	0	0	0	1	0	0	0	0	0	19	0	0	0	0	0	0	0	29	2	1	5	0	0	1	3	1	1	1
1	1	0	0	0	1	1	0	0	0	0	0	36	2	0	0	0	0	0	0	33	1	1	3	0	0	1	3	1	1	1
1	1	0	0	0	0	1	1	1	0	0	0	34	2	0	0	0	0	0	0	28	2	2	3	31	0	1	2	1	0	1
3	3	0	0	0	0	1	0	0	0	0	0	33	2	0	0	0	0	0	0	30	2	1	17	5	0	1	2	3	1	1
1	2	0	0	0	0	1	0	0	0	0	0	27	22	0	0	0	0	0	0	33	2	1	3	5	15	1	2	1	1	1
1	1	0	0	0	0	1	0	0	0	0	0	50	2	0	0	0	0	0	0	39	2	1	0	0	0	1	3	1	1	1
1	1	0	0	0	0	1	0	0	0	0	1	21	0	0	0	0	0	0	0	38	2	1	4	0	0	1	2	1	1	1
4	4	0	0	0	0	1	1	1	0	0	0	29	7	5	0	0	0	0	0	40	2	1	0	0	0	1	2	3	1	1
4	3	0	1	0	0	1	0	0	0	0	0	40	5	2	0	0	27	0	0	35	2	1	0	0	0	1	3	4	1	1
6	6	0	0	0	0	1	0	0	0	0	0	25	5	16	0	0	0	0	0	40	2	1	0	0	0	1	3	4	1	1
4	4	0	0	0	0	1	0	0	0	0	0	35	2	7	5	0	1	0	0	40	2	1	0	0	0	1	3	4	1	1
3	3	0	0	0	0	1	0	0	0	0	1	65	2	8	0	0	0	0	0	39	2	1	0	0	0	1	2	4	1	1
3	3	0	0	0	0	1	0	0	0	0	0	27	5	9	0	0	0	0	0	34	1	1	17	5	0	1	3	4	1	1
1	1	0	0	0	0	1	0	0	0	0	0	28	0	0	0	0	0	0	0	42	1	1	4	0	0	1	3	1	1	1
2	1	0	1	0	0	1	0	0	0	0	0	43	5	2	0	0	26	0	0	38	1	1	2	0	0	1	0	0	1	0
1	1	0	0	0	0	1	0	0	0	0	1	28	0	0	0	0	0	0	0	39	1	1	4	13	0	1	4	1	1	1
6	5	0	1	0	0	1	0	0	0	0	0	39	2	5	16	15	0	0	0	38	1	1	2	0	0	1	1	4	1	1
4	3	0	1	0	0	1	0	0	0	0	0	33	2	9	0	0	0	0	0	37	1	1	0	0	0	1	1	4	1	1
4	3	0	1	0	0	1	1	1	0	0	0	19	5	8	0	0	0	0	0	39	1	1	0	0	0	1	1	4	1	1
2	3	0	0	0	0	1	1	1	0	0	0	27	22	0	0	0	9	0	0	36	1	1	0	0	0	1	3	4	1	1
3	3	0	0	0	0	1	0	0	0	0	0	38	2	9	0	0	0	0	0	39	1	1	0	0	0	1	1	4	1	1
3	3	0	0	0	0	1	0	0	1	0	0	33	2	0	0	0	12	0	0	37	1	1	36	0	0	1	2	4	1	1
3	4	0	0	0	0	1	0	0	0	0	0	30	2	9	22	0	0	0	0	37	1	1	0	0	0	1	2	4	1	1
3	3	0	0	0	0	1	1	1	0	0	1	26	0	0	0	0	1	0	0	36	1	1	17	0	0	1	2	4	1	1
8	5	2	1	0	0	1	0	0	0	0	0	59	2	16	8	11	9	1	7	39	1	1	0	0	0	1	4	4	1	1
2	2	0	0	0	0	1	0	0	0	0	0	29	0	0	0	0	0	0	0	37	2	1	4	0	0	1	3	3	1	1
5	6	0	0	0	0	0	1	2	1	1	1	22	22	0	0	0	0	0	0	35	2	1	5	0	0	1	0	3	1	1
2	2	0	0	0	0	1	0	0	0	0	0	28	0	0	0	0	0	0	0	33	2	1	5	0	0	1	2	4	1	1
2	1	0	1	0	0	1	0	0	0	0	0	35	2	0	0	0	0	0	0	40	2	1	4	0	0	1	0	0	1	0
3	4	0	0	0	0	1	1	1	0	0	0	35	2	22	0	0	0	0	0	37	2	1	0	0	0	1	3	4	1	1
2	2	0	0	0	0	1	0	0	1	0	0	34	2	8	0	0	0	0	0	42	1	1	4	21	0	1	3	4	1	1
3	2	0	1	0	0	1	0	0	0	0	1	30	2	5	0	0	5	0	0	39	2	1	2	37	0	1	3	4	1	1
3	3	0	0	0	0	1	0	0	0	0	0	42	2	8	5	0	1	0	0	40	2	1	39	0	0	1	3	4	1	1
2	2	0	0	0	0	1	1	1	0	0	0	22	8	0	0	0	0	0	0	39	1	1	4	0	0	1	3	4	1	1
4	4	0	0	0	0	1	0	0	0	0	0	40	5	2	0	0	9	0	0	40	2	1	0	0	0	1	3	4	1	1
1	1	0	0	0	0	1	0	0	0	0	0	28	5	0	0	0	0	0	0	35	2	1	4	0	0	1	4	1	1	1
1	1	0	0	0	0	1	0	0	0	0	0	35	2	0	0	0	0	0	0	39	1	1	4	15	0	1	3	1	1	1
7	2	0	5	0	0	1	1	1	0	0	0	41	5	2	13	0	0	0	0	37	2	1	18	53	0	1	3	4	1	1
1	1	0	0	0	0	1	0	0	0	0	0	53	2	0	0	0	0	0	0	40	2	1	1	4	0	1	3	1	1	1
3	3	0	0	0	0	1	0	0	1	0	0	34	2	0	0	0	0	0	0	34	2	1	17	5	0	1	3	4	1	1
1	1	0	0	0	0	1	0	0	0	0	0	31	2	0	0	0	1	7	0	37	2	1	11	12	0	1	3	1	1	1
4	3	0	1	0	0	1	0	0	0	0	0	38	2	0	0	0	1	7	0	36	2	1	0	0	0	1	4	4	1	1
1	1	0	0	0	0	1	0	0	0	0	0	27	0	0	0	0	0	0	0	38	2	1	0	0	0	1	3	1	1	1
2	2	0	0	0	0	1	0	0	0	0	0	37	2	0	0	0	1	0	0	40	2	1	0	0	0	1	2	4	1	1
5	4	0	1	0	0	1	0	0	0	0	0	47	2	0	0	0	0	0	0	38	2	1	4	0	0	1	3	4	1	1
4	3	0	1	0	0	1	1	1	0	0	0	24	8	0	0	0	0	0	0	27	2	2	31	0	0	1	3	4	0	1
5	4	0	1	0	0	1	0	0	1	0	0	43	2	0	0	0	1	7	0	36	2	2	11	23	0	1	3	4	0	1
1	0	1	0	0	0	1	0	0	0	0	0		0	0	0	0	0	0	0	25	2	2	3	13	14	1	1	1	0	1
1	1	0	0	0	0	1	0	0	1	1	0	20	0	0	0	0	0	0	0	36	2	1	4	36	0	1	4	1	1	1
6	2	0	4	0	1	1	1	1	0	0	0	32	2	8	13	0	0	0	0	27	1	1	3	0	0	1	3	4	1	1
3	2	0	1	0	0	1	0	0	0	0	0	18	0	0	0	0	0	0	0	27	2	1	5	7	0	1	3	4	1	1
2	1	1	0	0	0	1	0	0	0	0	0		0	0	0	0	0	0	0	25	2	2	23	0	0	1	3	0	0	1
2	2	0	0	0	0	1	1	1	1	0	1	26	0	0	0	0	0	0	0	35	1	1	4	16	0	1	3	4	1	1
3	3	0	0	0	0	1	0	0	0	0	0	42	2	8	11	0	7	0	0	34	1	1	0	0	0	1	1	4	1	1
3	3	0	0	0	0	1	0	0	0	0	0	41	2	8	0	0	0	0	0	41	1	1	0	0	0	1	3	4	1	1
1	1	0	0	0	0	1	0	0	0	0	0	22	0	0	0	0	0	0	0	37	1	1	2	0	0	1	1	1	1	1
5	4	1	0	0	0	1	0	0	0	0	0	32	5	2	8	0	0	0	0	41	1	1	0	0	0	1	1	4	1	1
2	1	0	1	0	0	1	0	0	0	0	0	40	2	0	0	0	0	0	0	39	1	1	4	29	0	1	2	0	1	1
1	1	0	0	0	0	1	0	0	0	0	0	29	0	0	0	0	7	0	0	34	1	1	4	0	0	1	3	1	1	1
7	6	0	1	0	0	1	0	0	0	0	1	28	5	16	12	7	0	0	0	38	1	1	0	0	0	1	2	4	1	1
3	4	0	0	0	0	1	1	1	0	0	0	32	9	2	0	0	9	0	0	38	1	1	0	0	0	1	1	4	1	1
1	1	0	0	0	0	1	0	0	0	0	0	42	2	0	0	0	0	0	0	41	1	1	18	0	0	1	3	1	1	1
4	3	0	1	0	0	1	1	1	0	0	0	37	2	0	0	0	0	0	0	30	1	1	17	1	0	1	3	4	1	1
2	2	0	0	0	0	1	0	0	0	0	0	48	2	8	0	0	0	0	0	38	1	1	0	0	0	1	1	4	1	1
1	1	0	0	0	0	1	0	0	0	0	0	18	0	0	0	0	0	0	0	40	1	1	4	21	0	1	3	1	1	1
2	2	0	0	0	0	1	0	0	0	0	0	40	2	8	0	0	0	0	0	40	1	1	0	0	0	1	3	4	1	1
3	3	0	0	0	0	1	0	0	0	0	0	24	9	0	0	0	0	0	0	35	1	1	0	0	0	1	1	3	1	1
2	2	0	0	0	0	1	0	0	0	0	0	24	0	0	0	0	2	0	0	36	1	1	4	0	0	1	1	4	1	1
2	2	0	0	0	0	1	1	1	0	0	0	56	5	2	0	0	0	0	0	42	1	1	0	0	0	1	3	4	1	1
1	1	0	0	0	0	1	1	1	0	0	1	40	2	0	0	0	1	0	0	39	2	1	11	0	0	1	3	1	1	1
3	4	0	0	0	0	1	0	0	1	0	0	33	2	0	0	0	0	0	0		2	1	4	54	0	1	2	4	1	1
1	1	0	0	0	0	1	0	0	1	0	1	17	0	0	0	0	0	0	0	38	2	1	4	0	0	1	3	1	1	1
2	2	0	0	0	0	1	0	0	0	0	0	24	0	0	0	0	0	0	0	40	2	1	4	0	0	1	3	4	1	1
5	4	0	1	0	0	1	0	0	1	0	0	42	2	0	0	0	7	0	0	38	2	1	0	0	0	1	2	4	1	1
3	3	0	0	0	0	1	0	0	0	0	0	22	0	0	0	0	0	0	0	39	2	1	10	0	0	1	3	4	1	1
1	1	0	0	0	0	1	0	0	0	0	0	24	0	0	0	0	0	0	0	35	1	1	4	22	0	1	3	1	1	1
6	5	0	1	0	0	1	1	1	0	0	1	42	2	16	5	0	0	0	0	39	2	1	0	0	0	1	2	4	1	1
4	4	0	0	0	0	1	0	0	0	0	0	42	2	8	0	0	0	0	0	38	2	1	0	0	0	1	2	4	1	1
1	1	0	0	0	0	1	0	0	0	0	0	19	0	0	0	0	0	0	0	39	2	1	4	13	0	1	3	1	1	1
4	4	0	0	0	0	1	1	1	0	0	0	37	2	8	5	0	1	5	0	39	1	1	4	0	0	1	1	4	1	1
1	1	0	0	0	0	1	0	0	0	0	0	34	2	0	0	0	0	0	0		1	1	4	29	0	1	3	1	1	1
3	2	1	0	0	0	1	0	0	0	0	0	29	8	11	0	0	0	0	0	38	1	1	1	4	0	1	2	4	1	1
1	1	0	0	0	0	1	0	0	0	0	0	21	0	0	0	0	0	0	0	40	1	1	4	0	0	1	3	1	1	1
4	4	0	0	0	0	1	0	0	1	0	0		0	0	0	0	0	0	0	37	1	1	10	16	0	1	0	2	1	0
3	3	0	0	0	0	1	0	0	0	0	0	37	2	8	0	0	0	0	0	38	1	1	2	0	0	1	3	4	1	1
1	1	0	0	0	0	1	0	0	0	0	0	31	2	0	0	0	7	0	0	37	1	1	0	0	0	1	3	1	1	1
3	3	0	0	0	0	1	1	1	0	0	0	35	2	9	5	0	0	0	0	39	1	1	0	0	0	1	1	4	1	1
2	2	0	0	0	1	1	0	0	1	0	1	34	8	2	21	0	0	0	0	39	1	1	0	0	0	1	3	4	1	1
2	1	0	0	1	0	1	1	2	0	0	0	26	0	0	0	0	10	0	0	33	2	1	17	5	0	1	2	1	1	1
4	4	0	0	0	0	1	0	0	0	0	0	38	2	0	0	0	0	0	0	38	2	1	2	0	0	1	4	2	1	1
3	2	0	1	0	1	1	0	0	0	0	0	45	2	8	21	15	1	0	0	36	2	1	5	0	0	1	3	3	1	1
4	4	0	0	0	0	1	0	0	1	0	0	28	0	0	0	0	0	0	0	27	2	1	17	5	0	1	3	4	1	1
4	4	0	0	0	0	1	1	2	1	0	0		4	0	0	0	9	0	0	39	2	1	0	0	0	1	4	4	1	1
1	1	0	0	0	0	1	0	0	0	0	0	21	0	0	0	0	0	0	0	40	2	1	4	0	0	1	2	1	1	1
2	2	0	0	0	0	1	0	0	0	0	0	52	2	0	0	0	0	0	0	40	2	1	18	0	0	1	3	4	1	1
2	2	0	0	0	0	1	0	0	0	0	0	26	5	0	0	0	0	0	0	27	1	1	3	14	26	1	2	4	1	1
2	2	0	0	0	0	1	0	0	0	0	0	21	8	0	0	0	0	0	0	33	1	1	17	0	0	1	2	3	1	1
2	2	0	0	0	0	1	1	1	0	0	0	41	2	0	0	0	0	0	0	39	1	1	18	0	0	1	4	4	1	1
3	3	0	0	0	0	1	0	0	0	0	0	35	9	2	0	0	0	0	0	36	1	1	4	0	0	1	1	4	1	1
5	5	0	0	0	0	1	0	0					16	4	0	0	0	0	0		2	1	1	0	0	1	3	0	1	1
1	1	0	0	0	0	1	0	0	0	0	1	50	2	0	0	0	0	0	0	40	1	1	0	0	0	1	3	1	1	1
6	6	0	0	0	0	1	0	0	1	0	0	26	5	16	0	0	0	0	0	40	2	1	4	0	0	1	3	4	1	1
2	2	0	0	0	0	1	0	0	0	0	0	23	0	0	0	0	0	0	0	40	2	1	4	0	0	1	3	4	1	1
1	1	0	0	0	0	1	1	2	0	0	0	25	0	0	0	0	0	0	0	41	2	1	4	0	0	1	3	1	1	1
1	1	0	0	0	0	1	0	0	0	0	0	18	0	0	0	0	0	0	0	30	2	1	17	5	0	1	3	1	1	1
5	5	0	0	0	0	1	0	0	1	0	0	33	5	2	16	0	1	0	0	36	2	1	0	0	0	1	3	4	1	1
5	5	0	0	0	0	1	0	0	1	0	0	46	2	16	0	0	0	0	0	39	2	1	0	0	0	1	3	4	1	1
4	4	0	0	0	0	1	1	1	0	0	0	40	5	2	0	0	0	0	0	38	2	1	4	0	0	1	3	4	1	1
3	3	0	0	0	0	1	0	0	0	0	0	27	0	0	0	0	0	0	0	38	2	1	0	0	0	1	4	4	1	1
4	3	0	1	0	0	1	1	1	0	0	0	42	2	5	0	0	0	0	0	37	2	1	28	0	0	1	3	2	1	1
1	1	0	0	0	0	1	1	1	0	0	1	22	0	0	0	0	0	0	0	40	2	1	0	0	0	1	3	1	1	1
3	3	0	0	0	0	1	0	0	0	0	0	22	0	0	0	0	0	0	0	36	2	1	4	0	0	1	3	4	1	1
3	3	0	0	0	0	1	0	0	0	0	0	31	2	19	0	0	0	0	0	39	2	1	0	0	0	1	3	4	1	1
3	1	0	2	0	0	1	0	0	0	0	0	36	2	0	0	0	1	0	0	38	2	1	0	0	0	1	3	1	1	1
2	2	0	0	0	0	1	0	0	0	0	0	37	2	8	0	0	0	0	0	39	1	1	2	0	0	1	3	4	1	1
1	1	0	0	0	0	1	0	0	0	0	0	29	0	0	0	0	0	0	0	32	1	1	3	0	0	1	1	1	1	1
1	1	0	0	0	0	1	0	0	0	0	0	34	2	0	0	0	0	0	0	36	1	1	1	4	0	1	4	1	1	1
2	2	0	0	0	0	1	1	1	0	0	0	35	2	8	21	0	10	0	0	41	1	1	0	0	0	1	3	4	1	1
1	1	0	0	0	0	1	0	0	0	0	0	40.7	6	2	0	0	0	0	0	38	1	1	37	0	0	1	3	1	1	1
2	2	0	0	0	0	1	0	0	1	0	0	18.5	0	0	0	0	0	0	0	40	2	1	4	0	0	1	3	4	1	1
1	1	0	0	0	0	1	0	0	0	0	0	23	0	0	0	0	0	0	0	40	2	1	23	0	0	1	3	1	1	1
5	4	0	1	0	0	1	0	0	0	0	0	42	2	5	0	0	1	7	0	38	1	1	0	0	0	1	3	4	1	1
1	1	0	0	0	0	1	0	0	0	0	0	45	2	0	0	0	0	0	0	39	2	1	0	0	0	1	2	1	1	1
4	4	0	0	0	0	1	0	0	0	0	0	23	0	0	0	0	9	0	0	37	2	1	0	0	0	1	3	4	1	1
3	3	0	0	0	0	1	0	0	1	0	0	26	17	0	0	0	0	0	0		2	1	0	0	0	1	1	4	1	1
2	2	0	0	0	0	1	0	0	0	0	0	31	5	2	0	0	0	0	0	40	2	1	0	0	0	1	3	4	1	1
2	1	0	1	0	1	1	0	0	1	0	0	19	0	0	0	0	0	0	0	40	2	1	0	0	0	1	3	2	1	1
2	1	0	1	0	0	1	0	0	0	0	0	37	2	0	0	0	0	0	0	40	2	1	4	0	0	1	3	2	1	1
4	4	0	0	0	0	1	0	0	0	0	0	30	2	12	0	0	0	0	0	38	1	1	0	0	0	1	1	4	1	1
3	3	1	0	0	0	1	1	1	0	0	0	35	2	24	8	0	0	0	0	36	1	1	0	0	0	1	2	4	1	0
1	1	0	0	0	0	1	0	0	0	0	1	23.2	0	0	0	0	0	0	0	41	2	1	47	0	0	1	0	1	1	1
skewed	skewed											skewed
2	2											26								37
3	2											32								38
4	3											40								40

## Sheet: Keys
KEY:
Yes	1
No	0
VL<100	1
VL>100	2
Risk Factors
Previous Postpartum DCMO	1	1				1
BMI	2	540	47	3		590
Wegeners Granulomatosis	3	1				1
Unbooked	4	11	1	2		14
AMA	5	110	113	52	4	279
skeletal dysplagia	6	3				3
Previous IUFD	7	23	11	12	1	47
C/S X 1	8	40	113	18	1	172
C/S X 2	9	36	62	10		108
Rh-, AB+	10					0
Previous PET	11	5	10	3	1	19
C/S X 3	12	5	6	3		14
Multiple Previous T2 Losses > 3	13	7	1	2		10
Previous Stillbirths	14		1			1
Previous PTL	15	3	6	3	2	14
Grand Multiparity	16	6	23	7	1	37
Late Booker	17	4	1			5
Multiple Previous T1 Losses >3	18	2	6	1		9
Previous Abruptio	19	3	5	2		10
Multifibroid Uterus	20	3	1	1		5
Previous END	21	1		5	1	7
DCDA Twins	22	14	12	7	1	34
UCDA Twins	23	2	2	2		6
MCDA Twins	24				1	1
C/S X 4	25	1	1			2
Comorbidities
CHPT	1	109	7		116
Epilepsy	2	11			11
Previous/Current CVA	3	1			1
Depression	4	4	1		5
Asthma	5	16	1		17
DMI	6	1			1
DMII	7	28	8	1	37
Post TB Structural Lung Disease	8	2			2
Anaemia	9	12	1		13
PTB	10	5			5
Hyperthyroidism	11	1			1
Hypothyroidism	12	4	1		5
SLE	13	2			2
CA CX	14	3			3
Bipolar Mood Disorder	15	3			3
Rheumatoid Arthritits	16	1			1
Schizophrenia	17	1			1
Benign Thyroid Nodules	18	1			1
Takayasu's Disease	19	1			1
MHCU	20	1			1
Extra Pulmonary TB	21	1			1
Grave's Disease	22	3	1		4
Hodgkins Lymphoma	23	1			1
Nephrostomy 2' Hydronephrosis	24	1			1
Breast Ca	26	2			2
Heart Block/ Arrthymias	27	2			2
CKD	25	1			1
Rectovaginal fistula	29		1		1
Mode of Delivery
C/S	1
NVD	2
Outcome of Birth
Alive	1
IUFD	2
MTOP Demised	3
Family Planning
Implanon	1
BTL	2
Depo	3
IUCD	4
Refused/Declined	5
COC	6
Condoms	7
Complications
PIH	1	6
GDM	2	4
EOPET	3	1
LOPET	4	17	1	1
PTL	5	19	1	1
Unbooked	6	1
Abruptio Placenta	7	4
Post Partum Hysterectomy	8		1	1
APH	10	4
SIPE	11	4
3' Tear	12	1
Eclampsia	13	4
HELLP Syndrome	14	10	1	1
Peripartum DCMO	15	1	1	1
Placenta Praevia	16	3	1	1
PPROM	17	6
PROM	18	2
Newly Diagnosed RVD	20	1
PPH	21	7
Assisted Delivery	22	2
Fetal Anomaly	23	6
Retained Placenta	24	1	1	1
Bladder Injury	25
PE	26	6	1	1
Hypertension at Term	27
2' Tear	28
CPD	29	3
Retained Products & EVAC	30	3	1	1
Unexplained IUFD	31	1
Loss of BP Control	32	1
Macrosomia	33
BBA	34	2
Hydrops Fetalis	35	1
IUGR	36	1
SGA	37	2
Group B Strep	39	2
DVT	41
Oligohydramnios	45
Heart / Wolf-Parkinson-White Syndrome	46	1
4' Tear	47	1
Puerperal Sepsis	48		1	1
Acute Fatty Liver	49
Breech	50
Malaria	51
Bartholins Abscess	52	1
Cervical Incompetence (Mcdonald Suture)	53	1	1	1
Shoulder Dystocia	54	1
Psychosis	55
MEC scoring catogory
uncatogorized / decline	0
MEC 1	1
MEC 2	2
MEC 3	3
MEC 4	4
Timing between spacing
First pregnancy	1
less than 1 year	2
less than 2 years	3
more than 2 years	4
Missing information/unable to calculate	0
